# Supplementary material for: Crystal structure of [1-(3-chloro­phen­yl)-5-hy­droxy-3-methyl-1H-pyrazol-4-yl](p-tol­yl)methanone
Source: Acta Crystallogr E Crystallogr Commun. 2015 Apr 2;71(Pt 5):o280–1. doi: 10.1107/S2056989015006258 (PMC4420059; doi:10.1107/S2056989015006258)
Supplement: Supplementary file 1 [file e-71-0o280-sup1.cif]

##############################################################################
#                                                                            #
# This CIF contains the data in a paper accepted for publication in          #
# Acta Crystallographica Section E. It conforms to the requirements of       #
# Notes for Authors for Acta Crystallographica Section E, and has been       #
# peer reviewed under the auspices of the IUCr Commission on Journals.       #
#                                                                            #
# Full details of the Crystallographic Information File format               #
# are given in the paper "The Crystallographic Information File (CIF):       #
# a New Standard Archive File for Crystallography" by S. R. Hall, F. H.      #
# Allen and I. D. Brown [Acta Cryst. (1991), A47, 655-685].                  #
#                                                                            #
# The current version of the core CIF dictionary is obtainable from          #
# ftp://ftp.iucr.org/pub/cif_core.dic.                                       #
#                                                                            #
# Software is freely available for graphical display of the structure(s)     #
# in this CIF. For information consult the CIF software page                 #
# http://www.iucr.org/resources/cif/software.                                #
#                                                                            #
# This file may be used for bona fide research purposes within the           #
# scientific community so long as proper attribution is given to the journal # 
# article from which it was obtained.                                        #
#                                                                            #
##############################################################################
data_I
_database_code_depnum_ccdc_archive 'CCDC 1056475'
_audit_creation_method     SHELXL-97
_chemical_name_systematic
;\
[1-(3-chlorophenyl)-5-hydroxy-3-methyl-1<i>H</i>-pyrazol-4-yl](<i>p</i>-\
tolyl)methanone
;
_chemical_name_common     ?
_chemical_formula_moiety     'C18 H15 Cl N2 O2'
_chemical_formula_sum     'C18 H15 Cl N2 O2'
_chemical_formula_iupac     'C18 H15 Cl N2 O2'
_chemical_formula_weight     326.77
_chemical_melting_point     ?
_symmetry_cell_setting     triclinic
_symmetry_space_group_name_H-M     'P -1'
_symmetry_space_group_name_Hall     '-P 1'
loop_
    _symmetry_equiv_pos_as_xyz
    'x, y, z'
    '-x, -y, -z'
_cell_length_a     5.1469(5)
_cell_length_b     12.0773(12)
_cell_length_c     13.0892(11)
_cell_angle_alpha     87.247(7)
_cell_angle_beta     84.396(7)
_cell_angle_gamma     79.024(9)
_cell_volume     794.57(13)
_cell_formula_units_Z     2
_cell_measurement_reflns_used     1318
_cell_measurement_theta_min     4.1
_cell_measurement_theta_max     26.7
_cell_measurement_temperature     293(2)
_exptl_crystal_description     block
_exptl_crystal_colour     yellow
_exptl_crystal_size_max     0.30
_exptl_crystal_size_mid     0.20
_exptl_crystal_size_min     0.20
_exptl_crystal_density_diffrn     1.366
_exptl_crystal_density_meas     1.37
_exptl_crystal_density_method     'not measured'
_exptl_crystal_F_000     340
_exptl_absorpt_coefficient_mu     0.251
_exptl_absorpt_correction_type     multi-scan
_exptl_absorpt_process_details
;
(SCALE3 ABSPACK in CrysAlis PRO; Oxford Diffraction, 2010)
;
_exptl_absorpt_correction_T_min     0.74457
_exptl_absorpt_correction_T_max     1.00000
_diffrn_ambient_temperature     293(2)
_diffrn_radiation_type     MoK\a
_diffrn_radiation_wavelength     0.71073
_diffrn_radiation_source     'fine-focus sealed tube'
_diffrn_radiation_monochromator     graphite
_diffrn_measurement_device_type     'Oxford Diffraction Xcalibur, Sapphire3'
_diffrn_measurement_method     'Omega Scan'
_diffrn_detector_area_resol_mean     16.1049
_diffrn_reflns_number     5633
_diffrn_reflns_av_R_equivalents     0.0408
_diffrn_reflns_av_sigmaI/netI     0.0855
_diffrn_reflns_theta_min     3.44
_diffrn_reflns_theta_max     26.00
_diffrn_reflns_theta_full     26.00
_diffrn_measured_fraction_theta_max     0.991
_diffrn_measured_fraction_theta_full     0.991
_diffrn_reflns_limit_h_min     -6
_diffrn_reflns_limit_h_max     6
_diffrn_reflns_limit_k_min     -14
_diffrn_reflns_limit_k_max     12
_diffrn_reflns_limit_l_min     -16
_diffrn_reflns_limit_l_max     15
_diffrn_standards_number     0
_diffrn_standards_interval_count     0
_diffrn_standards_interval_time     0
_diffrn_standards_decay_%     0
_refine_special_details
;
Refinement of <i>F</i>^2^ against ALL reflections. The weighted <i>R</i>-factor
<i>wR</i> and goodness of fit <i>S</i> are based on <i>F</i>^2^, conventional
<i>R</i>-factors <i>R</i> are based on <i>F</i>, with <i>F</i> set to zero for
negative <i>F</i>^2^. The threshold expression of <i>F</i>^2^ >
\s(<i>F</i>^2^) is used only for calculating <i>R</i>-factors(gt) <i>etc</i>.
and is not relevant to the choice of reflections for refinement.
<i>R</i>-factors based on <i>F</i>^2^ are statistically about twice as large
as those based on <i>F</i>, and <i>R</i>- factors based on ALL data will be
even larger.
;
_reflns_number_total     3099
_reflns_number_gt     1411
_reflns_threshold_expression     I>2\s(I)
_refine_ls_structure_factor_coef     Fsqd
_refine_ls_matrix_type     full
_refine_ls_R_factor_all     0.1416
_refine_ls_R_factor_gt     0.0619
_refine_ls_wR_factor_gt     0.1241
_refine_ls_wR_factor_ref     0.1635
_refine_ls_goodness_of_fit_ref     1.000
_refine_ls_restrained_S_all     1.000
_refine_ls_number_reflns     3099
_refine_ls_number_parameters     210
_refine_ls_number_restraints     0
_refine_ls_hydrogen_treatment     constr
_refine_ls_weighting_scheme     calc
_refine_ls_weighting_details
                 'calc w=1/[\s^2^(Fo^2^)+(0.0513P)^2^] where P=(Fo^2^+2Fc^2^)/3'
_atom_sites_solution_hydrogens     geom
_atom_sites_solution_primary     direct
_atom_sites_solution_secondary     difmap
_refine_ls_shift/su_max     0.000
_refine_ls_shift/su_mean     0.000
_refine_diff_density_max     0.171
_refine_diff_density_min     -0.202
_refine_ls_extinction_method     none
_refine_ls_extinction_coef     ?
loop_
    _atom_type_symbol
    _atom_type_description
    _atom_type_scat_dispersion_real
    _atom_type_scat_dispersion_imag
    _atom_type_scat_source
    'C' 'C' 0.0033 0.0016
                         'International Tables Vol C Tables 4.2.6.8 and 6.1.1.4'
    'H' 'H' 0.0000 0.0000
                         'International Tables Vol C Tables 4.2.6.8 and 6.1.1.4'
    'N' 'N' 0.0061 0.0033
                         'International Tables Vol C Tables 4.2.6.8 and 6.1.1.4'
    'O' 'O' 0.0106 0.0060
                         'International Tables Vol C Tables 4.2.6.8 and 6.1.1.4'
    'Cl' 'Cl' 0.1484 0.1585
                         'International Tables Vol C Tables 4.2.6.8 and 6.1.1.4'
_computing_data_collection
;
CrysAlisPro (Oxford Diffraction, 2010)
;
_computing_cell_refinement
;
CrysAlisPro (Oxford Diffraction, 2010)
;
_computing_data_reduction
;
CrysAlisPro (Oxford Diffraction, 2010)
;
_computing_structure_solution
;
SHELXS97 (Sheldrick, 2008)
;
_computing_structure_refinement
;
SHELXL97 (Sheldrick, 2008)
;
_computing_molecular_graphics
;
ORTEP-3 for Windows (Farrugia, 2012)
;
_computing_publication_material
;
PLATON (Spek, 2009)
;
loop_
    _atom_site_type_symbol
    _atom_site_label
    _atom_site_fract_x
    _atom_site_fract_y
    _atom_site_fract_z
    _atom_site_U_iso_or_equiv
    _atom_site_adp_type
    _atom_site_calc_flag
    _atom_site_refinement_flags
    _atom_site_occupancy
    _atom_site_symmetry_multiplicity
    _atom_site_disorder_assembly
    _atom_site_disorder_group
    Cl Cl1 0.3593(2) 0.51342(10) 0.37363(9) 0.1138(5) Uani d . 1 1 . .
    O O14 0.9153(4) 0.0200(2) -0.12991(19) 0.0789(8) Uani d . 1 1 . .
    N N2 0.6078(5) 0.2834(2) 0.0517(2) 0.0628(8) Uani d . 1 1 . .
    O O3 0.5663(4) 0.10070(19) 0.01592(18) 0.0789(8) Uani d . 1 1 . .
    H H3 0.6322 0.0518 -0.0252 0.118 Uiso calc R 1 1 . .
    N N1 0.7645(5) 0.3616(2) 0.0144(2) 0.0660(8) Uani d . 1 1 . .
    C C7 0.4381(6) 0.3048(3) 0.1427(3) 0.0612(9) Uani d . 1 1 . .
    C C14 0.9791(6) 0.1164(3) -0.1490(3) 0.0661(10) Uani d . 1 1 . .
    C C8 0.4715(6) 0.3904(3) 0.2042(3) 0.0671(10) Uani d . 1 1 . .
    H H8 0.5998 0.4340 0.1850 0.080 Uiso calc R 1 1 . .
    C C15 1.1641(6) 0.1285(3) -0.2406(3) 0.0584(9) Uani d . 1 1 . .
    C C4 0.8677(6) 0.2055(3) -0.0821(3) 0.0596(9) Uani d . 1 1 . .
    C C5 0.9158(6) 0.3162(3) -0.0646(3) 0.0591(9) Uani d . 1 1 . .
    C C18 1.5098(7) 0.1494(4) -0.4158(3) 0.0759(11) Uani d . 1 1 . .
    C C16 1.3803(7) 0.0454(3) -0.2639(3) 0.0721(10) Uani d . 1 1 . .
    H H16 1.4115 -0.0190 -0.2217 0.087 Uiso calc R 1 1 . .
    C C9 0.3107(7) 0.4095(3) 0.2944(3) 0.0751(11) Uani d . 1 1 . .
    C C11 0.0854(7) 0.2626(4) 0.2618(3) 0.0858(12) Uani d . 1 1 . .
    H H11 -0.0425 0.2188 0.2814 0.103 Uiso calc R 1 1 . .
    C C20 1.1174(7) 0.2212(3) -0.3063(3) 0.0737(10) Uani d . 1 1 . .
    H H20 0.9691 0.2774 -0.2921 0.088 Uiso calc R 1 1 . .
    C C3 0.6724(6) 0.1890(3) -0.0040(3) 0.0626(9) Uani d . 1 1 . .
    C C12 0.2420(6) 0.2418(3) 0.1708(3) 0.0733(11) Uani d . 1 1 . .
    H H12 0.2166 0.1859 0.1284 0.088 Uiso calc R 1 1 . .
    C C6 1.1176(6) 0.3801(3) -0.1179(3) 0.0733(11) Uani d . 1 1 . .
    H H6A 1.0483 0.4191 -0.1780 0.110 Uiso calc R 1 1 . .
    H H6B 1.2784 0.3282 -0.1377 0.110 Uiso calc R 1 1 . .
    H H6C 1.1544 0.4338 -0.0721 0.110 Uiso calc R 1 1 . .
    C C10 0.1147(7) 0.3465(4) 0.3240(3) 0.0851(13) Uani d . 1 1 . .
    H H10 0.0058 0.3612 0.3847 0.102 Uiso calc R 1 1 . .
    C C17 1.5527(7) 0.0571(4) -0.3503(3) 0.0835(12) Uani d . 1 1 . .
    H H17 1.7012 0.0009 -0.3641 0.100 Uiso calc R 1 1 . .
    C C19 1.2894(8) 0.2317(4) -0.3935(3) 0.0827(12) Uani d . 1 1 . .
    H H19 1.2552 0.2949 -0.4370 0.099 Uiso calc R 1 1 . .
    C C21 1.6955(8) 0.1619(4) -0.5112(3) 0.1139(16) Uani d . 1 1 . .
    H H21A 1.6488 0.1217 -0.5661 0.171 Uiso calc R 1 1 . .
    H H21B 1.8752 0.1316 -0.4970 0.171 Uiso calc R 1 1 . .
    H H21C 1.6802 0.2404 -0.5308 0.171 Uiso calc R 1 1 . .
loop_
    _atom_site_aniso_label
    _atom_site_aniso_U_11
    _atom_site_aniso_U_22
    _atom_site_aniso_U_33
    _atom_site_aniso_U_12
    _atom_site_aniso_U_13
    _atom_site_aniso_U_23
    Cl1 0.1352(10) 0.1143(10) 0.0849(9) -0.0078(7) 0.0057(7) -0.0276(8)
    O14 0.0959(17) 0.0706(17) 0.0744(18) -0.0365(14) 0.0131(13) -0.0027(14)
    N2 0.0660(17) 0.0642(19) 0.0591(19) -0.0223(14) 0.0078(14) 0.0016(16)
    O3 0.0893(16) 0.0740(17) 0.0770(19) -0.0360(14) 0.0159(14) -0.0026(15)
    N1 0.0724(17) 0.064(2) 0.063(2) -0.0256(15) 0.0060(15) 0.0046(15)
    C7 0.0538(19) 0.071(2) 0.053(2) -0.0069(17) 0.0046(16) 0.0139(18)
    C14 0.068(2) 0.079(3) 0.054(2) -0.0241(19) -0.0048(17) 0.008(2)
    C8 0.070(2) 0.065(2) 0.062(2) -0.0086(18) 0.0025(18) 0.0011(19)
    C15 0.069(2) 0.061(2) 0.049(2) -0.0225(17) -0.0024(17) -0.0053(18)
    C4 0.0609(19) 0.065(2) 0.056(2) -0.0222(17) 0.0037(16) -0.0032(18)
    C5 0.065(2) 0.063(2) 0.050(2) -0.0180(17) 0.0011(16) 0.0082(17)
    C18 0.078(2) 0.103(3) 0.056(3) -0.041(2) 0.000(2) -0.008(2)
    C16 0.083(2) 0.070(3) 0.061(3) -0.015(2) 0.0024(19) 0.006(2)
    C9 0.085(2) 0.080(3) 0.050(2) 0.007(2) -0.0008(19) 0.002(2)
    C11 0.071(2) 0.104(3) 0.078(3) -0.017(2) 0.014(2) 0.008(3)
    C20 0.089(2) 0.075(3) 0.056(3) -0.014(2) -0.0051(19) 0.006(2)
    C3 0.064(2) 0.070(2) 0.058(2) -0.0267(18) 0.0003(17) 0.0068(19)
    C12 0.062(2) 0.084(3) 0.072(3) -0.0156(19) 0.0028(19) 0.007(2)
    C6 0.086(2) 0.072(3) 0.065(2) -0.0315(19) 0.0070(19) 0.007(2)
    C10 0.078(3) 0.100(3) 0.064(3) 0.002(2) 0.016(2) 0.018(2)
    C17 0.078(2) 0.095(3) 0.073(3) -0.011(2) 0.006(2) -0.007(3)
    C19 0.106(3) 0.088(3) 0.059(3) -0.035(2) -0.006(2) 0.012(2)
    C21 0.112(3) 0.170(5) 0.071(3) -0.069(3) 0.024(2) -0.011(3)
_geom_special_details
;
All e.s.d.'s (except the e.s.d. in the dihedral angle between two l.s. planes)
are estimated using the full covariance matrix. The cell e.s.d.'s are taken
into account individually in the estimation of e.s.d.'s in distances, angles
and torsion angles; correlations between e.s.d.'s in cell parameters are only
used when they are defined by crystal symmetry. An approximate (isotropic)
treatment of cell e.s.d.'s is used for estimating e.s.d.'s involving l.s.
planes.
;
loop_
    _geom_bond_atom_site_label_1
    _geom_bond_atom_site_label_2
    _geom_bond_site_symmetry_2
    _geom_bond_distance
    _geom_bond_publ_flag
    Cl1 C9 . 1.735(4) ?
    O14 C14 . 1.276(4) ?
    N2 C3 . 1.352(4) ?
    N2 N1 . 1.397(3) ?
    N2 C7 . 1.410(4) ?
    O3 C3 . 1.293(3) ?
    O3 H3 . 0.8200 ?
    N1 C5 . 1.307(4) ?
    C7 C8 . 1.386(4) ?
    C7 C12 . 1.388(4) ?
    C14 C4 . 1.418(4) ?
    C14 C15 . 1.477(4) ?
    C8 C9 . 1.376(4) ?
    C8 H8 . 0.9300 ?
    C15 C16 . 1.370(4) ?
    C15 C20 . 1.376(5) ?
    C4 C3 . 1.396(4) ?
    C4 C5 . 1.438(4) ?
    C5 C6 . 1.508(4) ?
    C18 C17 . 1.371(5) ?
    C18 C19 . 1.376(5) ?
    C18 C21 . 1.516(5) ?
    C16 C17 . 1.386(4) ?
    C16 H16 . 0.9300 ?
    C9 C10 . 1.390(5) ?
    C11 C10 . 1.369(5) ?
    C11 C12 . 1.377(4) ?
    C11 H11 . 0.9300 ?
    C20 C19 . 1.391(4) ?
    C20 H20 . 0.9300 ?
    C12 H12 . 0.9300 ?
    C6 H6A . 0.9600 ?
    C6 H6B . 0.9600 ?
    C6 H6C . 0.9600 ?
    C10 H10 . 0.9300 ?
    C17 H17 . 0.9300 ?
    C19 H19 . 0.9300 ?
    C21 H21A . 0.9600 ?
    C21 H21B . 0.9600 ?
    C21 H21C . 0.9600 ?
loop_
    _geom_angle_atom_site_label_1
    _geom_angle_atom_site_label_2
    _geom_angle_atom_site_label_3
    _geom_angle_site_symmetry_1
    _geom_angle_site_symmetry_3
    _geom_angle
    _geom_angle_publ_flag
    C3 N2 N1 . . 110.0(2) ?
    C3 N2 C7 . . 129.8(3) ?
    N1 N2 C7 . . 119.7(3) ?
    C3 O3 H3 . . 109.5 ?
    C5 N1 N2 . . 106.5(2) ?
    C8 C7 C12 . . 120.3(3) ?
    C8 C7 N2 . . 118.6(3) ?
    C12 C7 N2 . . 121.1(3) ?
    O14 C14 C4 . . 118.5(3) ?
    O14 C14 C15 . . 117.6(3) ?
    C4 C14 C15 . . 123.9(3) ?
    C9 C8 C7 . . 118.6(3) ?
    C9 C8 H8 . . 120.7 ?
    C7 C8 H8 . . 120.7 ?
    C16 C15 C20 . . 118.8(3) ?
    C16 C15 C14 . . 120.4(3) ?
    C20 C15 C14 . . 120.8(3) ?
    C3 C4 C14 . . 119.5(3) ?
    C3 C4 C5 . . 103.9(3) ?
    C14 C4 C5 . . 136.4(3) ?
    N1 C5 C4 . . 111.3(3) ?
    N1 C5 C6 . . 118.3(3) ?
    C4 C5 C6 . . 130.2(3) ?
    C17 C18 C19 . . 118.1(4) ?
    C17 C18 C21 . . 121.9(4) ?
    C19 C18 C21 . . 120.0(4) ?
    C15 C16 C17 . . 120.1(4) ?
    C15 C16 H16 . . 119.9 ?
    C17 C16 H16 . . 119.9 ?
    C8 C9 C10 . . 121.7(4) ?
    C8 C9 Cl1 . . 118.7(3) ?
    C10 C9 Cl1 . . 119.5(3) ?
    C10 C11 C12 . . 121.2(4) ?
    C10 C11 H11 . . 119.4 ?
    C12 C11 H11 . . 119.4 ?
    C15 C20 C19 . . 120.8(3) ?
    C15 C20 H20 . . 119.6 ?
    C19 C20 H20 . . 119.6 ?
    O3 C3 N2 . . 123.5(3) ?
    O3 C3 C4 . . 128.3(3) ?
    N2 C3 C4 . . 108.2(3) ?
    C11 C12 C7 . . 119.6(4) ?
    C11 C12 H12 . . 120.2 ?
    C7 C12 H12 . . 120.2 ?
    C5 C6 H6A . . 109.5 ?
    C5 C6 H6B . . 109.5 ?
    H6A C6 H6B . . 109.5 ?
    C5 C6 H6C . . 109.5 ?
    H6A C6 H6C . . 109.5 ?
    H6B C6 H6C . . 109.5 ?
    C11 C10 C9 . . 118.5(3) ?
    C11 C10 H10 . . 120.7 ?
    C9 C10 H10 . . 120.7 ?
    C18 C17 C16 . . 121.7(4) ?
    C18 C17 H17 . . 119.2 ?
    C16 C17 H17 . . 119.2 ?
    C18 C19 C20 . . 120.5(4) ?
    C18 C19 H19 . . 119.7 ?
    C20 C19 H19 . . 119.7 ?
    C18 C21 H21A . . 109.5 ?
    C18 C21 H21B . . 109.5 ?
    H21A C21 H21B . . 109.5 ?
    C18 C21 H21C . . 109.5 ?
    H21A C21 H21C . . 109.5 ?
    H21B C21 H21C . . 109.5 ?
loop_
    _geom_torsion_atom_site_label_1
    _geom_torsion_atom_site_label_2
    _geom_torsion_atom_site_label_3
    _geom_torsion_atom_site_label_4
    _geom_torsion_site_symmetry_1
    _geom_torsion_site_symmetry_2
    _geom_torsion_site_symmetry_3
    _geom_torsion_site_symmetry_4
    _geom_torsion
    _geom_torsion_publ_flag
    C3 N2 N1 C5 . . . . 1.8(4) ?
    C7 N2 N1 C5 . . . . 174.8(3) ?
    C3 N2 C7 C8 . . . . 158.0(4) ?
    N1 N2 C7 C8 . . . . -13.5(5) ?
    C3 N2 C7 C12 . . . . -21.7(5) ?
    N1 N2 C7 C12 . . . . 166.8(3) ?
    C12 C7 C8 C9 . . . . 1.5(5) ?
    N2 C7 C8 C9 . . . . -178.3(3) ?
    O14 C14 C15 C16 . . . . -41.9(5) ?
    C4 C14 C15 C16 . . . . 138.7(4) ?
    O14 C14 C15 C20 . . . . 135.7(4) ?
    C4 C14 C15 C20 . . . . -43.8(5) ?
    O14 C14 C4 C3 . . . . -6.5(5) ?
    C15 C14 C4 C3 . . . . 173.0(3) ?
    O14 C14 C4 C5 . . . . 167.1(4) ?
    C15 C14 C4 C5 . . . . -13.5(7) ?
    N2 N1 C5 C4 . . . . -0.7(4) ?
    N2 N1 C5 C6 . . . . -177.1(3) ?
    C3 C4 C5 N1 . . . . -0.6(4) ?
    C14 C4 C5 N1 . . . . -174.9(4) ?
    C3 C4 C5 C6 . . . . 175.3(4) ?
    C14 C4 C5 C6 . . . . 1.0(7) ?
    C20 C15 C16 C17 . . . . 2.2(5) ?
    C14 C15 C16 C17 . . . . 179.8(3) ?
    C7 C8 C9 C10 . . . . -1.0(6) ?
    C7 C8 C9 Cl1 . . . . 177.9(3) ?
    C16 C15 C20 C19 . . . . -1.4(5) ?
    C14 C15 C20 C19 . . . . -179.0(3) ?
    N1 N2 C3 O3 . . . . 177.2(3) ?
    C7 N2 C3 O3 . . . . 5.1(6) ?
    N1 N2 C3 C4 . . . . -2.2(4) ?
    C7 N2 C3 C4 . . . . -174.3(3) ?
    C14 C4 C3 O3 . . . . -2.2(6) ?
    C5 C4 C3 O3 . . . . -177.7(4) ?
    C14 C4 C3 N2 . . . . 177.1(3) ?
    C5 C4 C3 N2 . . . . 1.7(4) ?
    C10 C11 C12 C7 . . . . 1.8(6) ?
    C8 C7 C12 C11 . . . . -1.8(5) ?
    N2 C7 C12 C11 . . . . 177.9(3) ?
    C12 C11 C10 C9 . . . . -1.3(6) ?
    C8 C9 C10 C11 . . . . 1.0(6) ?
    Cl1 C9 C10 C11 . . . . -178.0(3) ?
    C19 C18 C17 C16 . . . . 0.3(6) ?
    C21 C18 C17 C16 . . . . -179.1(3) ?
    C15 C16 C17 C18 . . . . -1.7(5) ?
    C17 C18 C19 C20 . . . . 0.5(5) ?
    C21 C18 C19 C20 . . . . 179.9(3) ?
    C15 C20 C19 C18 . . . . 0.1(5) ?
loop_
    _geom_hbond_atom_site_label_D
    _geom_hbond_atom_site_label_H
    _geom_hbond_atom_site_label_A
    _geom_hbond_site_symmetry_A
    _geom_hbond_distance_DH
    _geom_hbond_distance_HA
    _geom_hbond_distance_DA
    _geom_hbond_angle_DHA
    O3 H3 O14 . 0.82 1.90 2.581(3) 140
_iucr_refine_instructions_details
;
TITL MCPTTS in P-1
CELL  0.71073   5.1469  12.0773  13.0892   87.247   84.396   79.024
ZERR     2.00   0.0005   0.0012   0.0011    0.007    0.007    0.009
LATT   1
SFAC  C    H    N    O    CL
UNIT  36   30   4    4    2
MERG   2
OMIT    -3.00  52.00
FMAP   2
PLAN   20
BOND
ACTA
CONF
BOND $H
LIST 4
L.S.   4
WGHT    0.051300
FVAR       6.37586
MOLE    1
CL1   5    0.359288    0.513423    0.373630    11.00000    0.13522    0.11430 =
         0.08492   -0.02764    0.00574   -0.00784
O14   4    0.915320    0.019982   -0.129906    11.00000    0.09590    0.07056 =
         0.07442   -0.00268    0.01308   -0.03650
N2    3    0.607826    0.283352    0.051692    11.00000    0.06603    0.06416 =
         0.05909    0.00157    0.00784   -0.02233
O3    4    0.566263    0.100700    0.015923    11.00000    0.08931    0.07400 =
         0.07702   -0.00260    0.01586   -0.03597
AFIX  83
H3    2    0.632244    0.051845   -0.025249    11.00000   -1.50000
AFIX   0
N1    3    0.764518    0.361568    0.014354    11.00000    0.07238    0.06438 =
         0.06325    0.00459    0.00603   -0.02556
C7    1    0.438092    0.304848    0.142662    11.00000    0.05380    0.07140 =
         0.05315    0.01395    0.00463   -0.00692
C14   1    0.979114    0.116419   -0.148973    11.00000    0.06818    0.07905 =
         0.05398    0.00770   -0.00480   -0.02413
C8    1    0.471458    0.390401    0.204204    11.00000    0.07018    0.06512 =
         0.06233    0.00112    0.00255   -0.00865
AFIX  43
H8    2    0.599816    0.434032    0.184957    11.00000   -1.20000
AFIX   0
C15   1    1.164093    0.128505   -0.240642    11.00000    0.06921    0.06076 =
         0.04898   -0.00529   -0.00242   -0.02250
C4    1    0.867665    0.205522   -0.082051    11.00000    0.06087    0.06461 =
         0.05588   -0.00322    0.00375   -0.02221
C5    1    0.915835    0.316222   -0.064582    11.00000    0.06495    0.06278 =
         0.04966    0.00822    0.00112   -0.01796
C18   1    1.509786    0.149436   -0.415767    11.00000    0.07836    0.10254 =
         0.05561   -0.00795    0.00039   -0.04095
C16   1    1.380343    0.045378   -0.263909    11.00000    0.08268    0.06999 =
         0.06148    0.00557    0.00242   -0.01532
AFIX  43
H16   2    1.411540   -0.019039   -0.221688    11.00000   -1.20000
AFIX   0
C9    1    0.310708    0.409452    0.294387    11.00000    0.08492    0.07969 =
         0.05035    0.00194   -0.00081    0.00711
C11   1    0.085428    0.262595    0.261823    11.00000    0.07054    0.10441 =
         0.07756    0.00774    0.01428   -0.01733
AFIX  43
H11   2   -0.042464    0.218832    0.281416    11.00000   -1.20000
AFIX   0
C20   1    1.117393    0.221174   -0.306253    11.00000    0.08867    0.07469 =
         0.05592    0.00648   -0.00514   -0.01359
AFIX  43
H20   2    0.969110    0.277398   -0.292129    11.00000   -1.20000
AFIX   0
C3    1    0.672381    0.189031   -0.004003    11.00000    0.06411    0.06959 =
         0.05772    0.00681    0.00034   -0.02668
C12   1    0.242007    0.241797    0.170802    11.00000    0.06163    0.08428 =
         0.07196    0.00745    0.00280   -0.01559
AFIX  43
H12   2    0.216554    0.185858    0.128441    11.00000   -1.20000
AFIX   0
C6    1    1.117588    0.380137   -0.117944    11.00000    0.08636    0.07195 =
         0.06455    0.00650    0.00698   -0.03148
AFIX 137
H6A   2    1.048327    0.419117   -0.177985    11.00000   -1.50000
H6B   2    1.278438    0.328207   -0.137689    11.00000   -1.50000
H6C   2    1.154443    0.433778   -0.072130    11.00000   -1.50000
AFIX   0
C10   1    0.114682    0.346544    0.323981    11.00000    0.07769    0.09970 =
         0.06397    0.01772    0.01577    0.00231
AFIX  43
H10   2    0.005826    0.361169    0.384665    11.00000   -1.20000
AFIX   0
C17   1    1.552695    0.057111   -0.350254    11.00000    0.07823    0.09473 =
         0.07346   -0.00668    0.00591   -0.01134
AFIX  43
H17   2    1.701214    0.000920   -0.364091    11.00000   -1.20000
AFIX   0
C19   1    1.289422    0.231719   -0.393457    11.00000    0.10606    0.08767 =
         0.05937    0.01164   -0.00608   -0.03517
AFIX  43
H19   2    1.255231    0.294885   -0.437029    11.00000   -1.20000
AFIX   0
C21   1    1.695518    0.161921   -0.511154    11.00000    0.11247    0.16962 =
         0.07094   -0.01139    0.02386   -0.06940
AFIX 137
H21A  2    1.648792    0.121742   -0.566066    11.00000   -1.50000
H21B  2    1.875184    0.131573   -0.497007    11.00000   -1.50000
H21C  2    1.680170    0.240352   -0.530783    11.00000   -1.50000
HKLF 4
END
;
data_New_Global_Publ_Block
_journal_date_recd_electronic     2015-02-24
_journal_date_accepted     2015-03-27
_journal_name_full     'Acta Crystallographica, Section E'
_journal_year     2015
_journal_volume     71
_journal_issue      5
_journal_page_first     o280
_journal_page_last     o281
_journal_paper_category     HO
_journal_paper_doi     10.1107/S2056989015006258
_journal_coeditor_code     HB7373
_publ_contact_author_name     'Gupta, Vivek K.'
_publ_contact_author_address
;
Post-Graduate Department of Physics & Electronics,
University of Jammu,
Jammu Tawi - 180 006,
India
;
_publ_contact_author_email     'vivek_gupta2k2@hotmail.com'
_publ_contact_author_fax     '+911912432051'
_publ_contact_author_phone     '+919419102467'
_publ_section_title
;\
Crystal structure of
[1-(3-chlorophenyl)-5-hydroxy-3-methyl-1<i>H</i>-pyrazol-4-yl](<i>p</i>-\
tolyl)methanone
;
_publ_section_title_footnote     .
loop_
    _publ_author_name
    _publ_author_footnote
    _publ_author_address
    'Kumar, Balbir' .
;
Post-Graduate Department of Physics & Electronics,
University of Jammu, Jammu Tawi 180 006, India
;
    'Nakum, Kiran J. ' .
;
Department of Chemistry, Faculty of Science,
The M.S. University of Baroda, Vadodara 390 002, India
;
    'Jadeja, R. N.' .
;
Department of Chemistry, Faculty of Science,
The M.S. University of Baroda, Vadodara 390 002, India
;
    'Kant, Rajni' .
;
Post-Graduate Department of Physics & Electronics,
University of Jammu, Jammu Tawi 180 006, India
;
    'Gupta, Vivek K.' .
;
Post-Graduate Department of Physics & Electronics,
University of Jammu, Jammu Tawi 180 006, India
;
_publ_section_synopsis     .
