# Supplementary material for: Crystal structure of [1-(3-chloro­phen­yl)-5-hy­droxy-3-methyl-1H-pyrazol-4-yl](p-tol­yl)methanone
Source: Acta Crystallogr E Crystallogr Commun. 2015 Apr 2;71(Pt 5):o280–1. doi: 10.1107/S2056989015006258 (PMC4420059; doi:10.1107/S2056989015006258)
Supplement: Supplementary file 2 [file e-71-0o280-Isup2.hkl]

#
# h,k,l, Fc-squared, Fo-squared, sigma(Fo-squared) and status flag
#
data_I
_shelx_title ' MCPTTS in P-1'
_shelx_refln_list_code          4
_shelx_F_calc_maximum      161.36
_exptl_crystal_F_000       340.00
_reflns_d_resolution_high  0.8107
 
loop_
 _symmetry_equiv_pos_as_xyz
 'x, y, z'
 '-x, -y, -z'
 
_cell_length_a     5.1469
_cell_length_b    12.0773
_cell_length_c    13.0892
_cell_angle_alpha  87.247
_cell_angle_beta   84.396
_cell_angle_gamma  79.024
 
_shelx_F_squared_multiplier     1.000
 
loop_
 _refln_index_h
 _refln_index_k
 _refln_index_l
 _refln_F_squared_calc
 _refln_F_squared_meas
 _refln_F_squared_sigma
 _refln_observed_status
   1   0   0      493.06      412.61      5.62 o
   2   0   0       79.02       73.63      3.26 o
   3   0   0        3.24        2.27      0.58 o
   4   0   0       55.27       47.65      5.37 o
   5   0   0        9.54       10.48      5.87 o
   6   0   0        1.69       -2.02      8.31 o
  -6   1   0        0.45       -9.01      8.40 o
  -5   1   0        4.32        7.07      5.34 o
  -4   1   0        0.11        0.89      1.92 o
  -3   1   0       57.84       55.90      5.07 o
  -2   1   0     1135.00     1043.04     12.40 o
  -1   1   0      127.93      130.04      2.95 o
   1   1   0        0.68        0.33      0.12 o
   2   1   0       21.28       20.26      1.58 o
   3   1   0        1.66        0.79      0.69 o
   4   1   0        8.87        7.00      2.08 o
   5   1   0        0.00       -0.74      1.36 o
   6   1   0        4.04       -1.97      8.08 o
  -5   2   0        0.09        0.35      1.53 o
  -4   2   0        1.78        3.77      1.92 o
  -3   2   0       15.93       16.69      2.29 o
  -2   2   0      205.46      191.97      5.39 o
  -1   2   0     1832.70     1682.25     10.59 o
   0   2   0      592.34      545.99     16.68 o
   1   2   0      137.68      124.12      3.25 o
   2   2   0       12.19       13.52      1.30 o
   3   2   0      466.20      483.90     16.77 o
   4   2   0        0.03        0.55      1.12 o
   5   2   0       17.04       19.14      7.32 o
   6   2   0        2.54        0.87      0.93 o
  -5   3   0       17.12       21.56      8.42 o
  -4   3   0        1.13        0.04      1.37 o
  -3   3   0       35.04       32.42      3.29 o
  -2   3   0      142.02      130.05      4.75 o
  -1   3   0       68.25       69.54      2.72 o
   0   3   0        6.05        3.90      7.11 o
   1   3   0      972.28      982.39     10.88 o
   2   3   0      101.70       99.42      4.58 o
   3   3   0       72.07       86.37      4.97 o
   4   3   0        3.88        4.15      2.08 o
   5   3   0       48.65       32.14     12.88 o
   6   3   0       15.66        6.96      4.64 o
  -5   4   0        1.80       -2.53      6.59 o
  -4   4   0       21.69        8.53     11.00 o
  -3   4   0       61.70       68.32      4.26 o
  -2   4   0      125.86      133.24      5.14 o
  -1   4   0       12.87       14.25      1.71 o
   0   4   0       30.44       31.54      2.19 o
   1   4   0        0.47       -0.22      1.54 o
   2   4   0        0.06        1.76      0.94 o
   3   4   0      280.85      259.30     11.73 o
   4   4   0       90.71       94.09      7.81 o
   5   4   0       12.83       19.70      7.87 o
   6   4   0        1.90       -0.38      3.33 o
  -5   5   0        2.34       -0.06      4.16 o
  -4   5   0       15.89        1.21     16.60 o
  -3   5   0       93.66       91.14      8.47 o
  -2   5   0       86.24       92.65      4.53 o
  -1   5   0      469.55      439.35     15.24 o
   0   5   0       16.06       19.30      2.90 o
   1   5   0      109.60      118.76      7.25 o
   2   5   0      161.20      157.63      7.64 o
   3   5   0       63.12       52.70      5.13 o
   4   5   0       15.76       14.03      4.48 o
   5   5   0       78.20       63.85     13.17 o
   6   5   0        0.42        0.59      1.59 o
  -5   6   0        0.19       -0.44      2.17 o
  -4   6   0        0.44       -0.76      4.15 o
  -3   6   0       24.84       38.65      5.98 o
  -2   6   0       64.28       64.37      7.97 o
  -1   6   0       45.67       34.39      7.83 o
   0   6   0       39.48       49.24      9.26 o
   1   6   0        2.63       -0.95      1.15 o
   2   6   0      105.50      114.30      6.29 o
   3   6   0       26.86       29.33      5.20 o
   4   6   0       17.80       18.58      4.60 o
   5   6   0        9.38       -2.95      4.90 o
   6   6   0        0.00        3.45      3.92 o
  -4   7   0        1.45       -4.31      9.28 o
  -3   7   0        0.06        1.74      3.45 o
  -2   7   0        1.57        2.20      7.17 o
  -1   7   0      154.91      165.26      9.95 o
   0   7   0       75.75       90.98     13.05 o
   1   7   0      340.16      349.81     22.76 o
   2   7   0      348.91      368.81     11.04 o
   3   7   0        1.86        2.01      1.72 o
   4   7   0       67.36       70.48      7.22 o
   5   7   0        0.71       -0.31      2.77 o
   6   7   0        1.23       11.54      6.75 o
  -4   8   0        0.89        2.78      5.63 o
  -3   8   0        0.05       -1.30      1.55 o
  -2   8   0       42.04       37.81      5.88 o
  -1   8   0       53.20       89.19      8.97 o
   0   8   0      141.88      154.40     18.32 o
   1   8   0        6.07        4.60      1.57 o
   2   8   0       10.90        7.97      2.49 o
   3   8   0       14.40       11.51      3.71 o
   4   8   0       39.56       43.83      5.83 o
   5   8   0        0.06        4.84      6.72 o
  -4   9   0        0.12        2.03      7.04 o
  -3   9   0        0.19        0.21      2.01 o
  -2   9   0        9.63       23.15      7.85 o
  -1   9   0      124.33      153.88     16.95 o
   0   9   0        3.94        3.31      2.63 o
   1   9   0      112.82      116.28      8.19 o
   2   9   0       14.61        8.19      4.97 o
   3   9   0       23.90       26.00      5.38 o
   4   9   0        0.86        0.83      1.33 o
   5   9   0        7.86        4.36      3.92 o
  -3  10   0        0.02        2.54      3.39 o
  -2  10   0        5.34        3.75      3.08 o
  -1  10   0        9.27       11.19      5.39 o
   0  10   0       36.20       43.96     10.95 o
   1  10   0       79.84       88.88      7.11 o
   2  10   0      178.30      178.99     12.83 o
   3  10   0       37.48       44.60      7.37 o
   4  10   0        2.33        2.12      1.41 o
   5  10   0        1.58        2.22      2.46 o
  -3  11   0        0.14        2.84      3.85 o
  -2  11   0        0.10       -5.53      5.62 o
  -1  11   0        5.22        1.45      0.70 o
   0  11   0       14.06        9.71      4.46 o
   1  11   0       15.27        7.06      3.51 o
   2  11   0        0.61       -8.75      5.84 o
   3  11   0       12.82        9.72      3.52 o
   4  11   0        5.44        4.64      4.33 o
   5  11   0        0.75       -1.04      1.27 o
  -2  12   0        0.02       -7.62      5.08 o
  -1  12   0        9.70        0.06      2.92 o
   0  12   0       12.50        5.41      2.40 o
   1  12   0       12.22        6.75      4.04 o
   2  12   0        4.24        4.05      3.88 o
   3  12   0        9.39       11.17      6.23 o
   4  12   0        2.28       -0.85      2.11 o
  -1  13   0        0.14       -4.37      6.36 o
   0  13   0        0.57       -5.78      6.89 o
   2  13   0        3.85        5.51      4.11 o
   3  13   0        0.41        4.53      4.16 o
   4  13   0        3.60        0.99      2.55 o
   0  14   0        0.11       -6.51      7.03 o
   1  14   0        0.01       -7.62      7.10 o
   2  14   0        0.05       -0.41      2.23 o
   3  14   0        0.26       -0.71      1.95 o
  -3 -14   1        0.24       -2.76      3.47 o
  -2 -14   1        4.27        1.26      3.54 o
  -1 -14   1        3.52       -8.51      6.06 o
   0 -14   1        0.05       -6.28      6.66 o
  -3 -13   1        0.49        3.24      5.32 o
  -2 -13   1        1.07      -11.70      7.80 o
  -1 -13   1        0.36       -4.78      5.79 o
   0 -13   1        0.95       -3.76      5.91 o
   1 -13   1        1.76       -2.99      4.59 o
  -4 -12   1        2.31        4.22      4.27 o
  -3 -12   1        6.35        5.60      5.19 o
  -2 -12   1        6.11       -1.05      5.47 o
  -1 -12   1       49.55       49.99     13.20 o
   0 -12   1        4.67        4.07      0.85 o
   1 -12   1       18.23       20.96      8.67 o
   2 -12   1        0.87       -0.01      0.80 o
  -4 -11   1        8.02        5.12      2.86 o
  -3 -11   1        8.12        8.28      3.29 o
  -2 -11   1        5.37        3.52      3.77 o
  -1 -11   1       72.26      102.25     18.14 o
   0 -11   1        1.91        1.17      2.15 o
   1 -11   1       66.00       63.04     14.96 o
   2 -11   1        5.66        8.37      5.52 o
   3 -11   1        0.06        2.33      4.11 o
  -5 -10   1        2.13        1.41      2.03 o
  -4 -10   1        1.78        2.28      2.98 o
  -3 -10   1       26.41       22.07      5.22 o
  -2 -10   1       33.38       28.34      4.99 o
  -1 -10   1        7.48        4.39      0.98 o
   0 -10   1        6.84       11.87      6.21 o
   1 -10   1       68.07       81.21     15.57 o
   2 -10   1        6.45        6.01      5.68 o
   3 -10   1        3.34        5.11      3.09 o
  -5  -9   1        0.81        1.32      1.93 o
  -4  -9   1       10.16        7.33      3.16 o
  -3  -9   1       15.34       15.04      4.08 o
  -2  -9   1       63.22       63.68      7.57 o
  -1  -9   1        1.44        2.00      1.21 o
   0  -9   1        6.99       13.18      7.23 o
   1  -9   1       59.64       70.64      9.30 o
   2  -9   1        4.49        3.11      9.07 o
   3  -9   1        0.08        0.58      1.42 o
   4  -9   1        1.04       -1.02      4.55 o
  -5  -8   1        2.42       11.24     21.54 o
  -4  -8   1       53.84       54.28      8.47 o
  -3  -8   1        0.23        0.46      1.07 o
  -2  -8   1       51.93       49.35      6.31 o
  -1  -8   1        7.03        4.98      1.66 o
   0  -8   1        3.40       15.84      7.01 o
   1  -8   1        0.20        0.42     11.04 o
   2  -8   1       30.61       25.16     31.39 o
   3  -8   1        0.00        1.55      2.90 o
   4  -8   1        0.03        0.17      2.17 o
  -5  -7   1        9.90       19.11     12.45 o
  -4  -7   1       16.04       26.71      5.65 o
  -3  -7   1       40.79       38.32      6.16 o
  -2  -7   1      466.04      474.44     19.87 o
  -1  -7   1       18.14       16.26      3.13 o
   0  -7   1       60.92       53.06     14.63 o
   1  -7   1       34.84       41.98      5.25 o
   2  -7   1       26.51       30.41      5.18 o
   3  -7   1        0.47        1.14      1.75 o
   4  -7   1       19.42        5.73      9.85 o
  -6  -6   1        0.00       18.26      8.59 o
  -5  -6   1        9.13       16.37      5.76 o
  -4  -6   1       76.95      100.84      8.51 o
  -3  -6   1        0.70        0.58      2.01 o
  -2  -6   1        9.52        6.57      2.16 o
  -1  -6   1      990.08     1030.11     41.72 o
   0  -6   1       74.05       67.86      6.28 o
   1  -6   1        1.03        1.53      4.23 o
   2  -6   1       23.14       19.79      3.27 o
   3  -6   1        1.86        3.08      2.61 o
   4  -6   1        3.75        3.78      2.53 o
   5  -6   1        0.55      -10.69      8.54 o
  -6  -5   1        0.40       14.10      8.26 o
  -5  -5   1       24.46       16.64      5.49 o
  -4  -5   1        0.41        1.25      1.39 o
  -3  -5   1       18.69       24.32      3.61 o
  -2  -5   1      118.81      148.45      7.52 o
  -1  -5   1      208.12      229.64      8.42 o
   0  -5   1       16.75       28.28      7.12 o
   1  -5   1      321.22      320.89     13.55 o
   2  -5   1      140.67      144.11      6.42 o
   3  -5   1        3.27        3.07      1.66 o
   4  -5   1        2.44        1.78      2.79 o
  -6  -4   1        2.78        6.13      4.03 o
  -5  -4   1        0.36        1.71      2.35 o
  -4  -4   1        9.98        7.01      2.04 o
  -3  -4   1        0.07       -0.15      0.75 o
  -2  -4   1      155.57      172.23      6.93 o
  -1  -4   1     1304.13     1308.57     15.29 o
   0  -4   1      335.52      344.55     11.55 o
   1  -4   1       83.62       87.53      7.33 o
   2  -4   1        3.76        2.97      1.45 o
   3  -4   1       80.39       87.88      5.81 o
   4  -4   1        8.00       14.84      3.70 o
   5  -4   1        0.90        0.48      2.23 o
  -6  -3   1        1.82        6.13      3.63 o
  -5  -3   1        2.61       -0.71      3.20 o
  -4  -3   1        5.73        6.11      1.77 o
  -3  -3   1        5.65        6.14      1.42 o
  -2  -3   1      139.91      122.44      4.60 o
  -1  -3   1      725.74      688.63      9.21 o
   0  -3   1      499.93      513.50     15.28 o
   1  -3   1       68.61       74.65      4.43 o
   2  -3   1      405.52      416.44     10.04 o
   3  -3   1        0.17        0.11      0.74 o
   4  -3   1        5.83        6.63      2.26 o
   5  -3   1       28.07       27.28      7.95 o
  -6  -2   1        2.17        5.40      3.49 o
  -5  -2   1       16.04        7.39      9.06 o
  -4  -2   1       24.64       27.73      6.08 o
  -3  -2   1      137.40      133.70      5.52 o
  -2  -2   1      439.63      434.77      8.24 o
  -1  -2   1     1346.62     1316.88      9.92 o
   0  -2   1     7756.10     7719.66     78.53 o
   1  -2   1      569.22      545.59     10.57 o
   2  -2   1       62.50       59.21      3.33 o
   3  -2   1       63.01       65.07      4.76 o
   4  -2   1        4.56        8.31      2.46 o
   5  -2   1        2.05        5.08      3.77 o
  -6  -1   1        0.44        0.94      2.42 o
  -5  -1   1        2.54        1.85      2.00 o
  -4  -1   1        2.07        0.81      0.80 o
  -3  -1   1      234.27      210.35     10.65 o
  -2  -1   1      726.35      727.25     12.61 o
  -1  -1   1      279.52      260.09      4.02 o
   1  -1   1      359.20      344.10      7.24 o
   2  -1   1      334.26      335.75      8.76 o
   3  -1   1       29.74       24.83      2.20 o
   4  -1   1       19.78       23.58      2.81 o
   5  -1   1        0.03        5.17      4.51 o
  -6   0   1        7.94        9.23      6.99 o
  -5   0   1       32.47       17.63     14.86 o
  -4   0   1        1.32        1.24      1.57 o
  -3   0   1       10.24       11.12      1.71 o
  -2   0   1       29.47       26.25      2.93 o
  -1   0   1     2218.92     2277.23     15.61 o
   1   0   1        1.15        1.25      0.34 o
   2   0   1      171.36      172.43      5.52 o
   3   0   1      229.43      205.89      8.20 o
   4   0   1       23.68       22.65      3.40 o
   5   0   1        6.94       12.10      5.55 o
  -6   1   1        3.62        2.68      2.17 o
  -5   1   1       13.10        4.49     17.79 o
  -4   1   1       66.45       66.77     12.56 o
  -3   1   1        0.14        0.37      0.57 o
  -2   1   1      452.50      418.75     12.01 o
  -1   1   1     1061.34     1006.58      8.75 o
   1   1   1     5274.30     5273.34     22.04 o
   2   1   1      214.33      196.40      6.10 o
   3   1   1      235.41      236.40      8.97 o
   4   1   1       20.73       21.56      3.22 o
   5   1   1        9.79       11.94      4.97 o
  -5   2   1        4.73        0.04      5.25 o
  -4   2   1       39.73       39.47      9.95 o
  -3   2   1      203.08      156.97     20.83 o
  -2   2   1       36.39       34.87      2.54 o
  -1   2   1      748.15      769.73      8.18 o
   0   2   1      856.59      852.95      8.83 o
   1   2   1       12.62       13.66      1.35 o
   2   2   1      573.78      554.67      9.14 o
   3   2   1        0.90        1.21      0.49 o
   4   2   1        2.37        1.79      1.63 o
   5   2   1        1.86        7.22      6.48 o
   6   2   1        0.45       -0.21      0.32 o
  -5   3   1        2.42        1.03      2.24 o
  -4   3   1        0.92       -1.99      6.24 o
  -3   3   1       86.96       78.86      4.26 o
  -2   3   1      514.81      505.19     12.87 o
  -1   3   1        5.09        4.98      0.83 o
   0   3   1     4808.14     4660.90     35.92 o
   1   3   1      223.17      234.60      5.44 o
   2   3   1      290.11      278.36      7.97 o
   3   3   1       53.66       57.76      5.20 o
   4   3   1        7.75       11.60      3.40 o
   5   3   1       10.47       15.86      5.25 o
   6   3   1        0.21        1.23      3.01 o
  -5   4   1        1.61        0.91      1.50 o
  -4   4   1        0.52       -0.33      3.93 o
  -3   4   1        2.49        4.01      1.22 o
  -2   4   1       37.22       42.13      3.95 o
  -1   4   1       57.50       58.22      3.09 o
   0   4   1      411.86      406.40     13.60 o
   1   4   1       17.28       20.59      1.80 o
   2   4   1       19.05       25.67      2.63 o
   3   4   1       21.35       26.72      4.34 o
   4   4   1        3.17        2.74      1.23 o
   5   4   1        3.11       11.01      2.91 o
  -5   5   1        0.72        3.73      2.90 o
  -4   5   1       15.13        5.77      9.06 o
  -3   5   1       22.24       21.49      3.82 o
  -2   5   1        1.87        4.54      1.56 o
  -1   5   1        2.59        1.80      0.58 o
   0   5   1      144.29      121.80      6.20 o
   1   5   1        5.45        6.98      1.32 o
   2   5   1      175.85      192.41      8.55 o
   3   5   1      127.92      125.70      8.43 o
   4   5   1        4.52        9.04      3.22 o
  -5   6   1        0.75        6.29      6.68 o
  -4   6   1        6.48        7.92      6.06 o
  -3   6   1       29.04       18.69      4.93 o
  -2   6   1        3.25        5.90      1.90 o
  -1   6   1       33.67       26.36      4.54 o
   0   6   1        8.97        7.52      1.23 o
   1   6   1      358.49      361.63     21.15 o
   2   6   1        0.46       -0.66      0.58 o
   3   6   1      158.09      188.96     10.44 o
   4   6   1       23.30       25.84      5.38 o
   5   6   1        5.65        9.23      5.21 o
   6   6   1        9.14       -4.09      5.86 o
  -4   7   1        3.29        8.79      6.30 o
  -3   7   1       14.23       15.16      3.80 o
  -2   7   1        2.14        5.35      2.63 o
  -1   7   1      117.35      100.56      9.12 o
   0   7   1      257.61      273.92     13.23 o
   1   7   1       75.82       66.36      5.20 o
   2   7   1      266.05      249.55      9.40 o
   3   7   1       37.94       41.44      4.83 o
   4   7   1       12.62       10.20      5.01 o
   5   7   1        9.98       11.52      5.59 o
   6   7   1        3.70       -5.20      5.18 o
  -4   8   1        4.99       11.35      9.00 o
  -3   8   1        8.73       10.30      3.39 o
  -2   8   1        0.97        9.98     19.10 o
  -1   8   1       68.93       64.94      6.00 o
   0   8   1       66.12       71.23      7.22 o
   1   8   1       11.45        9.35      4.90 o
   2   8   1       16.81       30.65      3.18 o
   3   8   1       22.49       29.44      5.62 o
   4   8   1        7.82        9.32      4.72 o
   5   8   1        0.42       -1.55      3.60 o
  -4   9   1        1.18        9.69     15.87 o
  -3   9   1        4.99       23.95     17.16 o
  -2   9   1        2.89       20.99     26.78 o
  -1   9   1       13.29        2.17      4.59 o
   0   9   1      145.78      149.11     18.96 o
   1   9   1       39.31       29.39      6.91 o
   2   9   1       36.29       37.83      5.68 o
   3   9   1       17.07       16.61      3.61 o
   4   9   1        3.97        2.82      1.15 o
   5   9   1        4.22        3.39      4.58 o
  -3  10   1        7.64        8.15      5.20 o
  -2  10   1        0.00       -3.75      3.95 o
  -1  10   1       10.69        4.63      1.53 o
   0  10   1      113.47      106.66     16.64 o
   1  10   1        2.70       -7.76      8.03 o
   2  10   1      226.99      272.64     28.62 o
   3  10   1        0.43        0.35      1.67 o
   4  10   1        0.26       -1.11      2.50 o
   5  10   1        1.25        1.28      1.03 o
  -3  11   1        1.06        4.37      3.80 o
  -2  11   1        0.85       -5.42      4.92 o
  -1  11   1        0.31       -9.87      6.58 o
   0  11   1       91.24       95.22     16.85 o
   1  11   1       11.90       -0.36      6.79 o
   2  11   1       30.04       33.21     10.48 o
   3  11   1       13.06       11.87      6.70 o
   4  11   1        3.17        6.88      4.82 o
   5  11   1        1.50        3.33      3.67 o
  -2  12   1        4.24       -5.47      4.20 o
  -1  12   1        0.00      -11.47      7.65 o
   0  12   1       23.01       16.60      6.05 o
   1  12   1        0.55        0.40      4.97 o
   2  12   1        3.32        4.59      4.16 o
   3  12   1        2.86        4.11      4.77 o
   4  12   1        1.15        3.42      3.23 o
  -1  13   1        0.81       -8.02      6.66 o
   0  13   1        4.69       -7.36      6.89 o
   1  13   1        0.01        0.13      2.45 o
   2  13   1       11.70       13.21      6.90 o
   3  13   1        6.71       14.12      7.72 o
   4  13   1        2.10        0.22      1.28 o
   0  14   1        2.48        2.47      3.36 o
   1  14   1        3.83       -2.58      3.83 o
   2  14   1        0.79        6.27      5.39 o
   3  14   1        0.30       -1.94      2.23 o
  -2 -14   2        0.04       -4.75      6.15 o
  -1 -14   2        9.72       -1.67      3.54 o
   0 -14   2        1.22       -2.99      6.05 o
  -3 -13   2        0.02        1.79      4.13 o
  -2 -13   2       12.28       -1.56      3.90 o
  -1 -13   2        1.72        0.96      3.50 o
   0 -13   2        0.75        2.76      2.59 o
   1 -13   2        0.30       -1.64      2.05 o
  -4 -12   2        1.98        1.69      3.09 o
  -3 -12   2        1.85       -4.85      5.33 o
  -2 -12   2        3.87       -2.86      5.28 o
  -1 -12   2        2.90       -0.93      2.20 o
   0 -12   2       15.92       21.38      9.96 o
   1 -12   2        0.21       -0.23      1.50 o
   2 -12   2        0.23       -0.08      3.46 o
  -4 -11   2        7.91        7.05      5.25 o
  -3 -11   2        6.92        3.09      2.97 o
  -2 -11   2       35.97       40.62      6.62 o
  -1 -11   2       99.45      110.68      9.89 o
   0 -11   2       26.00       39.70     11.61 o
   1 -11   2       37.26       54.69     13.58 o
   2 -11   2        0.70        8.76      5.60 o
   3 -11   2        0.24        2.71      2.45 o
  -5 -10   2        0.05       -0.18      1.64 o
  -4 -10   2       25.86       25.96      6.36 o
  -3 -10   2       14.02        3.62      6.75 o
  -2 -10   2       46.24       43.78      6.70 o
  -1 -10   2        3.66        6.10      2.09 o
   0 -10   2        1.32       10.16      6.92 o
   1 -10   2        0.02        6.13      5.02 o
   2 -10   2       30.69       46.59     12.75 o
   3 -10   2        8.96       11.91      4.89 o
  -5  -9   2        0.02        0.03      1.98 o
  -4  -9   2        4.28        5.19      2.90 o
  -3  -9   2        0.03       -2.33      2.01 o
  -2  -9   2       22.08       17.97      3.95 o
  -1  -9   2        5.40       12.64      3.63 o
   0  -9   2        7.47        7.78      5.18 o
   1  -9   2      128.94      145.32     10.56 o
   2  -9   2       13.27       28.02      5.51 o
   3  -9   2        0.39        5.06      3.01 o
  -5  -8   2       14.09       48.60     34.59 o
  -4  -8   2       32.76       31.83      6.53 o
  -3  -8   2       53.82       47.71      6.88 o
  -2  -8   2        0.60       -1.92      1.70 o
  -1  -8   2      169.30      194.80     27.84 o
   0  -8   2       66.43       82.00      5.42 o
   1  -8   2        7.86        6.92      7.27 o
   2  -8   2       53.77       52.94      5.01 o
   3  -8   2        0.40        5.14      2.28 o
  -5  -7   2        0.85       10.20     28.12 o
  -4  -7   2       20.45       22.00      5.38 o
  -3  -7   2       45.76       36.45      5.64 o
  -2  -7   2       48.51       46.64      6.12 o
  -1  -7   2       99.27      102.61      4.98 o
   0  -7   2        7.70       20.05      7.66 o
   1  -7   2       61.58       70.36      8.26 o
   2  -7   2       59.19       58.04      5.12 o
   3  -7   2        1.37       -0.36      1.05 o
   4  -7   2        4.59       11.78      4.61 o
  -6  -6   2        0.11       36.57     12.33 o
  -5  -6   2        3.74        9.21     16.83 o
  -4  -6   2      127.84      141.54     15.46 o
  -3  -6   2       42.69       36.60      5.61 o
  -2  -6   2        0.72        0.33      1.05 o
  -1  -6   2       26.83       37.37      7.23 o
   0  -6   2        8.40        7.27      7.55 o
   1  -6   2       51.75       44.22      9.01 o
   2  -6   2       43.90       44.92      4.28 o
   3  -6   2        3.03        1.89      1.35 o
   4  -6   2        8.99       11.55      3.11 o
  -6  -5   2        2.79       40.69     11.92 o
  -5  -5   2        5.46        4.05      3.14 o
  -4  -5   2        0.24        1.31      1.35 o
  -3  -5   2      244.14      235.66     14.31 o
  -2  -5   2      639.72      640.57     16.52 o
  -1  -5   2      496.23      507.68     21.52 o
   0  -5   2      131.14      154.68     15.19 o
   1  -5   2        9.30        6.77      3.62 o
   2  -5   2        1.73        0.81      0.65 o
   3  -5   2        4.09        3.07      1.30 o
   4  -5   2        5.21        6.29      2.21 o
   5  -5   2        3.75       13.38      4.36 o
  -6  -4   2        2.46        7.82     16.24 o
  -5  -4   2       34.18       53.58     11.10 o
  -4  -4   2       46.83       44.28      5.45 o
  -3  -4   2       32.60       34.25      3.60 o
  -2  -4   2      575.71      637.67     11.21 o
  -1  -4   2       11.09       12.46      2.29 o
   0  -4   2      291.99      289.47     13.52 o
   1  -4   2      465.61      445.21     25.40 o
   2  -4   2      208.24      203.33      8.72 o
   3  -4   2       23.79       24.81      3.21 o
   4  -4   2        0.02        0.67      0.81 o
   5  -4   2        0.00       10.68      7.09 o
  -6  -3   2        0.24        7.31     13.11 o
  -5  -3   2       19.19       16.79      5.37 o
  -4  -3   2        8.95        9.44      2.19 o
  -3  -3   2       27.43       28.51      2.95 o
  -2  -3   2      534.65      534.01      9.81 o
  -1  -3   2       58.27       60.93      3.53 o
   0  -3   2     1349.74     1334.03     25.85 o
   1  -3   2       55.14       59.01      5.85 o
   2  -3   2      531.67      498.88     12.94 o
   3  -3   2       58.58       57.60      4.75 o
   4  -3   2        4.01        3.86      1.31 o
   5  -3   2        0.04        9.80      5.52 o
  -6  -2   2        0.31        0.54     11.62 o
  -5  -2   2       48.61       67.83      8.54 o
  -4  -2   2        0.08       -0.49      0.90 o
  -3  -2   2       87.16      110.59      6.12 o
  -2  -2   2      178.37      164.48      5.42 o
  -1  -2   2        7.58        8.72      1.12 o
   0  -2   2       93.79       96.37      6.00 o
   1  -2   2     3199.10     3087.40    110.40 o
   2  -2   2       55.26       61.51      5.20 o
   3  -2   2      132.99      124.24      6.78 o
   4  -2   2        0.88        1.35      0.65 o
   5  -2   2        0.00        1.09      1.85 o
  -6  -1   2        0.20        5.00     11.82 o
  -5  -1   2        8.77       17.39      7.48 o
  -4  -1   2      186.34      206.80     13.48 o
  -3  -1   2      219.40      234.80     12.03 o
  -2  -1   2       44.05       41.47      3.53 o
  -1  -1   2      899.79      921.16      9.22 o
   0  -1   2      606.71      580.27     14.21 o
   1  -1   2    26037.29    24574.87     89.76 o
   2  -1   2        0.25        1.76      0.59 o
   3  -1   2      212.78      210.18      9.65 o
   4  -1   2        0.53       -0.17      2.30 o
   5  -1   2        2.66        4.19      2.15 o
   6  -1   2        0.08      -12.55      8.37 o
  -6   0   2        0.42        4.34     10.74 o
  -5   0   2       13.59       16.11      5.79 o
  -4   0   2        7.12        8.58      3.31 o
  -3   0   2        3.84        2.08      1.16 o
  -2   0   2      270.89      273.50     11.00 o
  -1   0   2      877.23      794.51     10.78 o
   1   0   2      393.72      391.41     11.74 o
   2   0   2     1286.42     1278.43     14.97 o
   3   0   2       51.28       54.75      4.19 o
   4   0   2        0.21        1.23      1.37 o
   5   0   2        8.10        7.23      3.36 o
   6   0   2        0.04        5.85      4.48 o
  -5   1   2       44.69       49.23      9.37 o
  -4   1   2        5.06       10.32      3.09 o
  -3   1   2        0.66        0.16      1.15 o
  -2   1   2       87.61       91.94      7.07 o
  -1   1   2       59.36       69.86      2.52 o
   0   1   2       48.97       52.01      3.62 o
   1   1   2     3054.43     3050.36     23.95 o
   2   1   2       48.60       41.88      2.81 o
   3   1   2       42.10       42.48      4.40 o
   4   1   2       98.45      106.75      8.70 o
   5   1   2        2.64        5.57      2.76 o
   6   1   2        0.02        8.11      3.64 o
  -5   2   2       14.66       23.50     11.09 o
  -4   2   2       30.98       33.96      6.26 o
  -3   2   2       13.87       19.35      2.79 o
  -2   2   2      639.25      572.90     16.58 o
  -1   2   2      484.47      454.53      6.39 o
   0   2   2     1005.18     1011.48     11.13 o
   1   2   2     4906.89     4992.88     42.25 o
   2   2   2      297.73      325.15      9.41 o
   3   2   2        1.44        1.71      0.48 o
   4   2   2        1.01        0.34      0.74 o
   5   2   2        0.00        1.18      1.78 o
   6   2   2        4.56       10.12      4.82 o
  -5   3   2        7.03        7.59     10.31 o
  -4   3   2       17.23       30.31      7.30 o
  -3   3   2       81.60       79.66      9.45 o
  -2   3   2      224.90      216.97      6.28 o
  -1   3   2     1255.59     1251.43     11.48 o
   0   3   2       47.14       41.51      2.39 o
   1   3   2     2091.43     2238.64     21.79 o
   2   3   2      139.36      160.31      7.06 o
   3   3   2       79.97       83.04      8.47 o
   4   3   2        9.28        7.79      3.40 o
   5   3   2        5.95        5.54      4.71 o
   6   3   2        5.35       12.71      1.31 o
  -5   4   2        3.05        6.20     12.41 o
  -4   4   2        0.31        4.19      9.15 o
  -3   4   2       24.64       19.02      2.21 o
  -2   4   2      365.81      353.70     12.09 o
  -1   4   2      446.34      490.82      7.96 o
   0   4   2       81.45       79.50      3.78 o
   1   4   2        7.78        6.23      1.26 o
   2   4   2      768.67      829.00     19.61 o
   3   4   2      122.44      145.11     12.49 o
   4   4   2       27.60       28.92      5.32 o
   5   4   2        0.12        0.16      0.37 o
   6   4   2       26.40       22.53      8.85 o
  -5   5   2        1.47        3.61     12.95 o
  -4   5   2        0.29        2.91      9.67 o
  -3   5   2        3.26        2.01      1.11 o
  -2   5   2       30.93       29.66      5.08 o
  -1   5   2      903.13      861.50     13.72 o
   0   5   2     1006.90      934.26     31.36 o
   1   5   2       83.97       81.01      4.86 o
   2   5   2        8.66        7.62      2.13 o
   3   5   2        5.50        3.33      2.79 o
   4   5   2       11.01       10.57      3.09 o
   5   5   2        0.00        2.56      3.36 o
   6   5   2       12.01      -11.29      7.53 o
  -5   6   2        0.24        7.58     13.57 o
  -4   6   2       11.90       33.74     23.30 o
  -3   6   2       32.04       40.27      5.58 o
  -2   6   2        8.52        4.22      8.31 o
  -1   6   2      106.84      105.02      5.28 o
   0   6   2      611.44      613.18     22.58 o
   1   6   2      184.70      186.21      8.17 o
   2   6   2      117.18      123.96      9.45 o
   3   6   2      131.82      128.38     10.33 o
   4   6   2        1.76        0.94      2.41 o
   5   6   2       23.07       34.78      7.13 o
  -4   7   2        3.49       11.33     16.14 o
  -3   7   2        0.16        1.29      1.21 o
  -2   7   2        0.02       -1.43      5.04 o
  -1   7   2       56.87       45.20      7.68 o
   0   7   2       20.85       17.13      2.59 o
   1   7   2        3.15        3.55      2.93 o
   2   7   2       11.56       11.56      2.78 o
   3   7   2       44.82       53.51      6.59 o
   4   7   2       10.08        9.29      2.78 o
   5   7   2       30.95       42.06      7.79 o
  -4   8   2        0.00        8.54     24.12 o
  -3   8   2        0.21       22.70     25.45 o
  -2   8   2        1.72        2.78      9.94 o
  -1   8   2       52.56       40.84      8.38 o
   0   8   2        3.73        1.38      6.71 o
   1   8   2        1.81        3.19      3.81 o
   2   8   2      149.87      151.77      7.10 o
   3   8   2       59.99       63.59      7.31 o
   4   8   2        6.45        7.46      2.89 o
   5   8   2        3.44        4.74      5.36 o
  -4   9   2        2.91       17.84     24.47 o
  -3   9   2        1.91       21.66     28.16 o
  -2   9   2        3.31        2.47      9.25 o
  -1   9   2       26.59       18.53      5.38 o
   0   9   2        1.82       -0.08      5.13 o
   1   9   2       56.18       75.01     13.80 o
   2   9   2      133.69      113.38     24.93 o
   3   9   2      106.03      108.32      9.15 o
   4   9   2       20.70        9.79     10.41 o
   5   9   2        1.23        0.76      2.75 o
  -3  10   2        7.33        8.98      5.31 o
  -2  10   2        5.92        4.75      2.75 o
   0  10   2       87.14      103.00     16.58 o
   1  10   2        0.26        2.42      3.67 o
   2  10   2       21.27       28.95      9.79 o
   3  10   2        0.28       -1.57      2.11 o
   4  10   2       23.56       20.95      8.59 o
   5  10   2        0.19        1.33      2.29 o
  -3  11   2        2.56        6.14      4.87 o
  -2  11   2        3.39        1.52      3.12 o
  -1  11   2        0.36        4.62      1.91 o
   0  11   2       60.27       68.79     14.71 o
   1  11   2       29.62       28.58      9.58 o
   2  11   2        1.69        4.73      2.77 o
   3  11   2        4.27        2.43      1.97 o
   4  11   2        4.33        4.36      3.63 o
   5  11   2        0.01        1.24      3.40 o
  -2  12   2        6.60       10.55      6.12 o
  -1  12   2        6.03       10.05      5.59 o
   0  12   2       22.62       24.68      9.75 o
   1  12   2        0.39        0.70      1.07 o
   2  12   2        0.00        2.12      3.02 o
   3  12   2        0.28        0.49      1.70 o
   4  12   2        0.05       -1.49      2.98 o
  -1  13   2       10.00       11.97      6.95 o
   0  13   2        0.00        1.35      3.26 o
   1  13   2        0.31       -3.84      3.46 o
   2  13   2        2.94        5.54      4.91 o
   3  13   2        0.85        3.16      4.35 o
   4  13   2        0.50       -2.66      4.60 o
   0  14   2        0.40        0.57      1.24 o
   1  14   2        0.67       -2.62      2.41 o
   2  14   2        1.08        3.79      4.77 o
   3  14   2        0.09       -3.05      4.32 o
  -2 -14   3        0.62       -7.41      6.45 o
  -1 -14   3        0.00       -3.60      4.84 o
   0 -14   3        0.79        3.43      3.94 o
  -3 -13   3        0.23       -3.75      6.23 o
  -2 -13   3        0.13      -10.14      6.76 o
  -1 -13   3        0.74        4.69      5.95 o
   0 -13   3       26.70       47.03     14.52 o
   1 -13   3        7.42       12.60      8.46 o
  -4 -12   3        0.40        1.67      1.77 o
  -3 -12   3        5.57       -2.64      6.46 o
  -2 -12   3        2.15       -4.01      4.25 o
  -1 -12   3        6.41        8.27      6.14 o
   0 -12   3        7.67       21.76      9.41 o
   1 -12   3        0.42        7.46      6.81 o
   2 -12   3        3.40        5.74      6.80 o
  -4 -11   3        5.36        3.69      3.60 o
  -3 -11   3        6.47        3.06      4.97 o
  -2 -11   3       31.71       23.62      6.06 o
  -1 -11   3       41.55       49.34      6.96 o
   0 -11   3        0.11        6.29      6.24 o
   1 -11   3        1.94       10.46      6.53 o
   2 -11   3        3.18       15.19      7.73 o
   3 -11   3        0.05        1.32      4.42 o
  -5 -10   3        0.00        1.74      3.23 o
  -4 -10   3        1.92        2.82      1.01 o
  -3 -10   3        8.56        4.26      3.86 o
  -2 -10   3        3.01        0.98      1.85 o
  -1 -10   3       61.45       68.69      7.77 o
   0 -10   3        0.26       15.21      9.21 o
   1 -10   3        1.56        6.01      5.31 o
   2 -10   3       25.89       33.20     10.82 o
   3 -10   3        1.29        6.26      3.56 o
  -5  -9   3        3.27        5.40      4.82 o
  -4  -9   3        6.03        9.61      3.83 o
  -3  -9   3       64.68       67.97      9.10 o
  -2  -9   3       27.77       29.30      5.43 o
  -1  -9   3       38.63       54.01      7.00 o
   0  -9   3        4.46       27.83     10.09 o
   1  -9   3        1.01        1.16      7.90 o
   2  -9   3       25.35       24.65      5.34 o
   3  -9   3        1.55        6.85      2.57 o
  -5  -8   3        1.17        1.34      2.88 o
  -4  -8   3       20.81       19.06      5.07 o
  -3  -8   3        1.82       -4.18      2.79 o
  -2  -8   3       26.51       24.72      3.70 o
  -1  -8   3      212.01      197.11     42.35 o
   0  -8   3        2.56       10.60      7.26 o
   1  -8   3        0.05       -8.42      7.17 o
   2  -8   3       18.00       17.64      3.00 o
   3  -8   3        1.00       -0.36      1.70 o
   4  -8   3        0.88        8.00      5.10 o
  -5  -7   3        1.80        1.97      2.93 o
  -4  -7   3       14.43       16.28      4.41 o
  -3  -7   3        4.97        5.71      1.28 o
  -2  -7   3        0.57       -0.05      0.46 o
  -1  -7   3       50.75       61.92      5.38 o
   0  -7   3      373.11      413.34     30.30 o
   1  -7   3        0.28       -2.50      3.79 o
   2  -7   3        1.66       -1.03      1.80 o
   3  -7   3        7.86        4.66      2.62 o
   4  -7   3        0.92       -1.15      1.60 o
  -5  -6   3        3.99       31.41     29.58 o
  -4  -6   3       73.70       70.68      8.91 o
  -3  -6   3       20.69       17.19      3.74 o
  -2  -6   3       19.93       20.22      3.16 o
  -1  -6   3      217.13      217.69     19.94 o
   0  -6   3       51.53       64.87     11.00 o
   1  -6   3       44.67       47.15     10.30 o
   2  -6   3        7.28       10.59      2.98 o
   3  -6   3       29.22       33.15      3.87 o
   4  -6   3        0.47        1.31      1.32 o
   5  -6   3        0.63        4.39      5.01 o
  -6  -5   3        4.24        8.72      4.55 o
  -5  -5   3        0.00       -0.31      1.03 o
  -4  -5   3        2.76        2.93      1.65 o
  -3  -5   3       30.37       28.97      3.98 o
  -2  -5   3        3.51        2.01      2.27 o
  -1  -5   3       30.84       40.15      6.91 o
   0  -5   3      237.47      244.49     20.28 o
   1  -5   3       76.03       80.28     12.50 o
   2  -5   3        0.05        1.16      2.71 o
   3  -5   3        0.03        0.94      0.75 o
   4  -5   3        4.61        2.96      2.45 o
   5  -5   3        0.14       -1.00      1.15 o
  -6  -4   3        1.41        2.96      3.35 o
  -5  -4   3       11.90        9.89      4.48 o
  -4  -4   3       78.14       82.96      7.44 o
  -3  -4   3      236.64      237.09      9.82 o
  -2  -4   3       53.59       53.37      4.31 o
  -1  -4   3       83.63       85.10      7.29 o
   0  -4   3      591.47      652.08     30.13 o
   1  -4   3     1132.37     1125.18     42.30 o
   2  -4   3      220.11      186.91      8.60 o
   3  -4   3        0.05        0.12      0.46 o
   4  -4   3        0.30        0.78      1.34 o
   5  -4   3        0.11        1.90      3.07 o
  -6  -3   3        2.90       16.80     29.86 o
  -5  -3   3       14.40       20.89      6.04 o
  -4  -3   3        1.64        0.75      0.92 o
  -3  -3   3        7.72        6.32      1.42 o
  -2  -3   3      231.38      260.51      8.68 o
  -1  -3   3      152.57      164.84      6.63 o
   0  -3   3       97.33       88.30      5.33 o
   1  -3   3     1480.60     1565.23     46.17 o
   2  -3   3      135.73      127.35      6.64 o
   3  -3   3       39.24       43.85      4.62 o
   4  -3   3        7.91        8.19      2.15 o
   5  -3   3        1.31        5.55      4.11 o
  -6  -2   3        0.07        9.72     22.63 o
  -5  -2   3        0.24       -0.44      0.40 o
  -4  -2   3        0.51       -0.98      1.24 o
  -3  -2   3       62.05       45.29      8.73 o
  -2  -2   3     1408.42     1502.26     22.82 o
  -1  -2   3      205.94      235.29      7.18 o
   0  -2   3      667.62      616.13     14.88 o
   1  -2   3     1534.54     1455.73     29.85 o
   2  -2   3      137.73      123.04      5.70 o
   3  -2   3        7.81        5.12      2.10 o
   4  -2   3        7.42        7.74      1.91 o
   5  -2   3        6.64        7.75      3.55 o
  -6  -1   3        0.13        9.49     24.63 o
  -5  -1   3       63.48       76.50     12.15 o
  -4  -1   3       48.22       51.08      8.48 o
  -3  -1   3        6.27        4.71      2.13 o
  -2  -1   3       33.65       29.48      2.89 o
  -1  -1   3      201.55      197.60      6.11 o
   0  -1   3     2408.28     2410.74     24.20 o
   1  -1   3     4407.87     4175.48     58.73 o
   2  -1   3       96.43      105.98      6.64 o
   3  -1   3      102.86      106.03      8.43 o
   4  -1   3       37.68       38.45      5.04 o
   5  -1   3        3.82        4.23      2.47 o
   6  -1   3        0.06        8.25      6.65 o
  -5   0   3        5.96       10.53      5.19 o
  -4   0   3       63.31       77.79     10.32 o
  -3   0   3      199.96      203.52     14.85 o
  -2   0   3        3.01        0.55      1.58 o
  -1   0   3      296.72      301.23      8.11 o
   0   0   3     1579.76     1481.96     19.04 o
   1   0   3     1338.42     1431.33     62.81 o
   2   0   3      211.91      223.10      6.83 o
   3   0   3       15.82       16.60      2.48 o
   4   0   3       31.17       32.11      4.57 o
   5   0   3        0.50        0.77      1.20 o
   6   0   3        0.02        2.34      3.63 o
  -5   1   3       45.68       71.19     11.05 o
  -4   1   3       39.93       49.85      8.41 o
  -3   1   3       73.91       73.86      8.96 o
  -2   1   3     1900.99     2003.80     33.64 o
  -1   1   3       97.69       87.70      3.69 o
   0   1   3       28.99       22.32      2.78 o
   1   1   3       71.39       74.93      4.72 o
   2   1   3      112.34      103.52      5.78 o
   3   1   3      219.73      219.48      9.55 o
   4   1   3        5.97        4.26      1.56 o
   5   1   3        4.45        2.69      2.02 o
   6   1   3        0.10        0.87      2.25 o
  -5   2   3       16.72       34.96     17.80 o
  -4   2   3       54.67       62.42      9.47 o
  -3   2   3       28.57       31.47      4.30 o
  -2   2   3      162.32      162.51      8.37 o
  -1   2   3       74.53       72.16      3.30 o
   0   2   3       92.76       97.33      4.90 o
   1   2   3     5585.61     5837.39     38.49 o
   2   2   3      179.57      196.48      7.58 o
   3   2   3        0.03       -0.19      0.96 o
   4   2   3       14.81       19.02      3.45 o
   5   2   3        0.62       -1.21      2.30 o
   6   2   3        5.81       10.89      6.88 o
  -5   3   3        4.94       14.34     23.79 o
  -4   3   3       55.58       94.74     27.40 o
  -3   3   3       30.33       29.12      3.93 o
  -2   3   3        6.70        5.26      0.89 o
  -1   3   3      132.91      130.82      4.77 o
   0   3   3       39.30       45.01      2.90 o
   1   3   3      323.91      320.02      9.43 o
   2   3   3        0.97        1.62      0.79 o
   3   3   3       16.18       20.67      4.28 o
   4   3   3        1.74        0.17      1.47 o
   5   3   3        0.28       -3.25      3.07 o
   6   3   3        3.45        7.68      5.94 o
  -5   4   3        7.26       17.50     25.30 o
  -4   4   3        5.26       17.95     25.15 o
  -3   4   3       16.14       16.41      1.92 o
  -2   4   3       37.00       31.86      3.10 o
  -1   4   3      360.83      364.71      8.46 o
   0   4   3       80.62       88.49      4.25 o
   1   4   3      191.48      184.47      8.57 o
   2   4   3       19.57       20.14      4.11 o
   3   4   3       14.67       17.56      4.08 o
   4   4   3       55.49       57.30      6.73 o
   5   4   3        2.38       -0.15      1.17 o
   6   4   3        1.09        4.59      4.87 o
  -5   5   3        0.83        8.15     25.40 o
  -4   5   3        3.19       13.27     36.26 o
  -3   5   3        2.48        2.52      1.23 o
  -2   5   3        0.67       -0.09      1.30 o
  -1   5   3       70.09       78.09      5.08 o
   0   5   3       60.23       56.58      3.94 o
   1   5   3      564.07      588.18     12.30 o
   2   5   3      951.11     1080.09     31.42 o
   3   5   3        4.22        5.89      2.14 o
   4   5   3       10.73       13.03      3.46 o
   5   5   3        1.92        0.57      1.49 o
   6   5   3        1.33        3.59      4.00 o
  -5   6   3        0.34       12.55     25.88 o
  -4   6   3        0.30        9.17     26.74 o
  -3   6   3       29.84       33.37      4.95 o
  -2   6   3       74.29       73.27      7.75 o
  -1   6   3      305.59      304.10     21.16 o
   0   6   3      114.52      115.70      5.98 o
   1   6   3      178.66      178.81      7.48 o
   2   6   3        2.09        4.08      1.35 o
   3   6   3      339.48      364.19     28.74 o
   4   6   3       10.31        6.98      2.43 o
   5   6   3        0.37       -1.61      1.97 o
   6   6   3        2.29        4.18      4.42 o
  -4   7   3        4.58       19.28     30.94 o
  -3   7   3        8.45       44.84     39.78 o
  -2   7   3       65.24       73.87      5.97 o
  -1   7   3        1.63        4.10      2.52 o
   0   7   3      259.81      274.78     12.40 o
   1   7   3       62.33       76.31      5.46 o
   2   7   3      111.89      122.15      9.50 o
   3   7   3        0.41        5.03      4.02 o
   4   7   3        3.01        1.50      3.83 o
   5   7   3        7.20        8.15      3.68 o
   6   7   3        0.45       -0.73      6.03 o
  -4   8   3        2.62        1.63      3.51 o
  -3   8   3       20.74       22.64      8.33 o
  -2   8   3       25.66       34.46      6.19 o
  -1   8   3        1.98        3.59      2.43 o
   0   8   3       18.69       18.77      2.64 o
   1   8   3       54.24       61.23     11.96 o
   2   8   3       52.51       48.87      5.86 o
   3   8   3        0.25        0.51      0.90 o
   4   8   3       12.83       10.20      3.16 o
   5   8   3        0.48        0.32      1.02 o
  -4   9   3        0.01        1.96      2.33 o
  -3   9   3        5.19        9.76      6.68 o
  -2   9   3       58.89       58.59      8.61 o
  -1   9   3        2.59        2.47      2.79 o
   0   9   3        0.12       -0.29      0.97 o
   1   9   3       13.83        9.65      4.30 o
   2   9   3       11.53        7.25      3.33 o
   3   9   3      164.03      183.65     12.89 o
   4   9   3        0.16        2.28      1.53 o
   5   9   3        2.65        8.05      6.36 o
  -3  10   3       16.24       19.64      9.05 o
  -2  10   3        1.02        2.96      2.05 o
  -1  10   3       25.78       31.37      9.01 o
   0  10   3        0.31       -0.45      1.01 o
   1  10   3       83.66       87.23     16.52 o
   2  10   3       25.77       20.94      7.89 o
   3  10   3        6.13        3.04      2.61 o
   4  10   3       14.77       14.56      6.78 o
   5  10   3        0.10        1.65      4.09 o
  -3  11   3        9.96        8.29      6.17 o
  -2  11   3        2.31        3.41      2.38 o
  -1  11   3       15.34       15.79      6.74 o
   0  11   3        8.79       11.63      5.62 o
   1  11   3       38.82       39.90     11.62 o
   2  11   3       13.40       12.43      6.64 o
   3  11   3       29.40       32.09     11.04 o
   4  11   3        4.66        3.05      3.53 o
   5  11   3        1.01        2.70      4.15 o
  -2  12   3        0.00        3.99      2.95 o
  -1  12   3        0.82        5.83      4.73 o
   0  12   3        2.10        4.36      4.00 o
   1  12   3       24.19       16.96      7.92 o
   2  12   3        1.51       -1.23      2.13 o
   3  12   3        4.41        4.18      4.11 o
   4  12   3        4.23        4.45      4.49 o
  -1  13   3        0.81        0.45      1.99 o
   0  13   3        0.31        0.66      1.72 o
   1  13   3        9.00       12.01      7.90 o
   2  13   3        0.92       -3.43      3.34 o
   3  13   3        0.74        0.56      2.56 o
   4  13   3        0.56        1.04      0.50 o
   0  14   3        3.38        2.74      3.02 o
   1  14   3        0.53        1.30      3.64 o
   2  14   3        1.04        3.84      4.89 o
   3  14   3        0.96        1.27      2.60 o
  -2 -14   4        1.61       -4.13      4.35 o
  -1 -14   4        5.98       12.52      8.61 o
   0 -14   4        1.11        5.64      5.60 o
  -3 -13   4        0.00      -10.49      6.99 o
  -2 -13   4        0.17       -0.55      4.21 o
  -1 -13   4        0.65        2.75      4.56 o
   0 -13   4        7.64       21.71     10.22 o
   1 -13   4        3.81        8.16      7.63 o
  -4 -12   4        4.73        4.90      3.28 o
  -3 -12   4        0.00       -2.03      2.37 o
  -2 -12   4        0.94       -1.95      2.09 o
  -1 -12   4       17.48       28.90     11.25 o
   0 -12   4        9.84       20.83      9.65 o
   1 -12   4        0.75       14.08      8.11 o
   2 -12   4       15.58       30.34     11.68 o
  -4 -11   4        0.40        2.16      2.00 o
  -3 -11   4       18.48       15.38      4.38 o
  -2 -11   4        9.60        8.40      3.27 o
  -1 -11   4       42.50       50.24      7.30 o
   0 -11   4        3.52       19.63      9.44 o
   1 -11   4        0.00        6.04      5.35 o
   2 -11   4        0.22        3.45      4.66 o
   3 -11   4        0.96        6.17      6.43 o
  -4 -10   4       11.57       11.75      4.11 o
  -3 -10   4       15.96       13.38      4.77 o
  -2 -10   4        1.87        1.55      3.84 o
  -1 -10   4       44.47       60.30     14.39 o
   0 -10   4       17.89       22.58      9.15 o
   1 -10   4        3.00       10.69      6.47 o
   2 -10   4        2.89        5.37      5.94 o
   3 -10   4        3.18       11.51      6.47 o
  -5  -9   4        2.19        2.36      2.99 o
  -4  -9   4        5.78        7.08      3.23 o
  -3  -9   4      143.93      128.09     12.80 o
  -2  -9   4       37.12       36.14      9.45 o
  -1  -9   4        0.22        9.14      7.13 o
   0  -9   4        4.98       22.06      9.88 o
   1  -9   4        2.62       -2.54      5.57 o
   2  -9   4        0.07       -1.39      1.84 o
   3  -9   4        2.04       -0.53      2.10 o
   4  -9   4        0.81        4.50      4.33 o
  -5  -8   4        4.88        8.60      6.22 o
  -4  -8   4        0.47        0.24      1.79 o
  -3  -8   4      134.51      139.59     12.86 o
  -2  -8   4       14.28       16.86      5.31 o
  -1  -8   4       75.71       95.59      8.15 o
   0  -8   4        0.07       -7.40      6.83 o
   1  -8   4       39.00       44.69     10.92 o
   2  -8   4        4.82        9.04      5.69 o
   3  -8   4       10.18        7.45      2.45 o
   4  -8   4        0.11       -0.54      1.75 o
  -5  -7   4        1.28        3.82      4.08 o
  -4  -7   4        2.84        3.30      2.19 o
  -3  -7   4      122.31      109.57     10.85 o
  -2  -7   4        2.66       10.66      3.84 o
  -1  -7   4       31.28       40.30     10.29 o
   0  -7   4        3.66        0.55      2.99 o
   1  -7   4        3.71        3.40      2.57 o
   2  -7   4       29.48       34.52      5.89 o
   3  -7   4        0.91        0.56      1.14 o
   4  -7   4        2.73        1.64      1.34 o
  -5  -6   4        3.37        3.68      2.44 o
  -4  -6   4       81.75       80.94      9.62 o
  -3  -6   4        0.41        0.19      2.46 o
  -2  -6   4       42.56       39.64      6.27 o
  -1  -6   4      450.75      488.74     30.46 o
   0  -6   4      595.82      695.18     37.88 o
   1  -6   4        4.19       14.84      6.41 o
   2  -6   4      269.16      247.65     14.79 o
   3  -6   4        8.68        8.48      2.40 o
   4  -6   4        0.49       -0.14      2.69 o
   5  -6   4        0.30       -0.34      1.29 o
  -5  -5   4        0.46        1.75      2.52 o
  -4  -5   4       10.69        7.85      2.38 o
  -3  -5   4      101.45      103.45      8.28 o
  -2  -5   4      162.24      166.49     11.33 o
  -1  -5   4      704.67      709.09     34.86 o
   0  -5   4       32.63       53.02      9.84 o
   1  -5   4       33.42       46.18     10.05 o
   2  -5   4       28.56       23.25      4.74 o
   3  -5   4      157.18      175.67      9.81 o
   4  -5   4        2.11        1.58      1.63 o
   5  -5   4        0.80        3.48      4.10 o
  -5  -4   4        7.29        7.68      3.79 o
  -4  -4   4      125.46      130.47      9.43 o
  -3  -4   4        0.04       -0.54      0.84 o
  -2  -4   4       41.86       47.39      4.27 o
  -1  -4   4      123.29      117.61     12.66 o
   0  -4   4      507.32      513.76     17.72 o
   1  -4   4      655.56      672.81     33.68 o
   2  -4   4      103.59      111.56      6.61 o
   3  -4   4       13.58       13.44      2.81 o
   4  -4   4        1.69        2.49      1.51 o
   5  -4   4        1.25        1.35      2.56 o
  -5  -3   4        6.10        9.34      4.27 o
  -4  -3   4       31.84       31.58      6.86 o
  -3  -3   4       43.97       41.03      4.44 o
  -2  -3   4      186.68      199.78      9.51 o
  -1  -3   4       81.74       68.88      5.19 o
   0  -3   4      149.51      156.09      8.87 o
   1  -3   4      219.87      232.65     19.06 o
   2  -3   4      763.63      726.58     22.64 o
   3  -3   4        3.19        1.41      1.56 o
   4  -3   4        1.11        2.43      1.40 o
   5  -3   4        0.01        1.20      1.50 o
  -5  -2   4        5.40        4.75      2.49 o
  -4  -2   4       67.39       69.41     10.05 o
  -3  -2   4      245.50      239.89     10.12 o
  -2  -2   4      263.28      268.17      9.87 o
  -1  -2   4      251.10      262.08      9.58 o
   0  -2   4      642.50      641.51     13.20 o
   1  -2   4       77.59       98.36     21.43 o
   2  -2   4     1303.50     1258.60     20.72 o
   3  -2   4       24.69       17.93      3.38 o
   4  -2   4       30.73       33.62      4.37 o
   5  -2   4        0.26       -0.98      1.80 o
  -5  -1   4       18.21       22.10      6.41 o
  -4  -1   4      115.63      128.69     14.05 o
  -3  -1   4        7.38        4.32      2.02 o
  -2  -1   4      519.61      523.70     22.76 o
  -1  -1   4      294.01      252.04      8.94 o
   0  -1   4      400.15      354.21     10.64 o
   1  -1   4     2277.95     2204.88     46.86 o
   2  -1   4      113.83       96.80      5.23 o
   3  -1   4      244.28      239.04     11.82 o
   4  -1   4        3.73        5.85      2.19 o
   5  -1   4        0.33       -0.64      1.93 o
   6  -1   4        2.24        7.33      6.13 o
  -5   0   4        4.27        5.18      3.42 o
  -4   0   4       40.40       38.98      7.60 o
  -3   0   4        1.32        4.20      2.36 o
  -2   0   4        0.45        0.79      0.45 o
  -1   0   4       20.34       16.38      3.12 o
   0   0   4      241.15      234.89      8.64 o
   1   0   4      149.72      171.98     13.36 o
   2   0   4      444.38      459.73     10.93 o
   3   0   4        0.35        0.56      0.52 o
   4   0   4       30.10       30.11      4.99 o
   5   0   4        8.05        4.60      1.25 o
   6   0   4        2.06        4.62      4.87 o
  -5   1   4        0.84        0.92      2.50 o
  -4   1   4       79.97       99.85     12.25 o
  -3   1   4       14.07       14.88      4.03 o
  -2   1   4       20.06       22.79      2.38 o
  -1   1   4     1245.20     1273.79     23.78 o
   0   1   4      748.14      755.02     17.69 o
   1   1   4      135.46      151.75      7.41 o
   2   1   4      418.12      407.33     17.44 o
   3   1   4       14.15       13.07      2.86 o
   4   1   4       25.86       24.43      7.72 o
   5   1   4        0.34       -0.58      3.97 o
   6   1   4        0.18       -3.46      4.55 o
  -5   2   4        5.23       22.16     30.66 o
  -4   2   4       26.54       19.88      5.18 o
  -3   2   4        6.16        7.24      2.86 o
  -2   2   4       76.02       85.93      5.87 o
  -1   2   4       91.61      102.32      5.64 o
   0   2   4      720.60      745.41     13.03 o
   1   2   4      130.17      138.14      6.33 o
   2   2   4      799.39      887.33     21.38 o
   3   2   4       29.55       22.83      4.15 o
   4   2   4       41.86       49.90     12.18 o
   5   2   4        0.03       -0.82      0.55 o
   6   2   4        2.16       -0.35      2.74 o
  -5   3   4        6.32       41.30     42.73 o
  -4   3   4        4.40        3.52      1.78 o
  -3   3   4       49.66       40.90      4.73 o
  -2   3   4        4.64        4.16      1.39 o
  -1   3   4      388.28      400.04      9.97 o
   0   3   4       80.20       90.99      5.46 o
   1   3   4     1755.50     1799.98     38.71 o
   2   3   4       21.59       18.98      4.01 o
   3   3   4       30.19       38.44      9.10 o
   4   3   4        4.66        5.11      4.05 o
   5   3   4        3.31        0.82      2.19 o
   6   3   4        0.13        1.91      1.83 o
  -5   4   4        0.14       17.26     29.44 o
  -4   4   4       12.98       44.41     39.78 o
  -3   4   4        0.02       -1.15      1.99 o
  -2   4   4      141.57      128.07     10.28 o
  -1   4   4       34.65       38.46      2.59 o
   0   4   4     1391.26     1474.36     21.02 o
   1   4   4      276.26      344.68     12.35 o
   2   4   4      319.36      323.53     17.27 o
   3   4   4        7.34        7.07      2.25 o
   4   4   4        1.00        0.84      1.74 o
   5   4   4        2.50       -1.30      3.57 o
   6   4   4        0.07       -0.45      1.75 o
  -5   5   4        0.06       14.09     40.77 o
  -4   5   4        3.76       31.19     52.96 o
  -3   5   4       56.64       67.12      9.11 o
  -2   5   4      143.26      153.97      8.61 o
  -1   5   4        1.05        1.47      1.17 o
   0   5   4      272.64      316.68     10.13 o
   1   5   4     1177.61     1219.83     30.83 o
   2   5   4      108.87      118.32     10.62 o
   3   5   4        1.37        1.32      0.73 o
   4   5   4       11.83       12.21      3.88 o
   5   5   4        2.64        1.79      1.92 o
   6   5   4        1.90       -0.49      2.06 o
  -4   6   4        0.40       -0.91      2.53 o
  -3   6   4        7.80        9.95      5.19 o
  -2   6   4        0.62       -0.67      1.16 o
  -1   6   4        7.15        5.72      1.50 o
   0   6   4        2.30        0.99      0.64 o
   1   6   4       20.63       18.53      2.57 o
   2   6   4       10.52        8.11      2.72 o
   3   6   4      168.83      182.71     15.32 o
   4   6   4       23.40       30.42      9.70 o
   5   6   4        1.27       -2.37      3.78 o
   6   6   4        3.54        3.90      3.61 o
  -4   7   4        5.52        6.83      4.86 o
  -3   7   4        4.45        6.41      4.09 o
  -2   7   4        8.19        8.10      2.61 o
  -1   7   4       11.85       10.12      3.88 o
   0   7   4      153.27      146.14      7.45 o
   1   7   4       39.88       36.19      3.40 o
   2   7   4        9.78        7.81      1.85 o
   3   7   4       15.22       21.36      5.44 o
   4   7   4       38.29       31.86      6.10 o
   5   7   4        1.77        0.20      1.83 o
  -4   8   4        2.18        1.26      2.07 o
  -3   8   4       33.29       34.18     10.87 o
  -2   8   4        8.24       11.67      3.54 o
  -1   8   4        3.29        0.23      2.10 o
   0   8   4       73.64       70.92      8.57 o
   1   8   4        0.04        0.02      2.21 o
   2   8   4        6.52        3.79      0.79 o
   3   8   4       49.81       52.04     12.07 o
   4   8   4       23.53       26.78      5.70 o
   5   8   4        2.52        1.76      2.04 o
  -3   9   4       24.54       39.54     11.74 o
  -2   9   4       21.82       24.50      5.46 o
  -1   9   4        3.16        1.68      1.06 o
   0   9   4        3.96        2.59      3.55 o
   1   9   4      149.73      157.55     20.70 o
   2   9   4        8.61        7.17      3.35 o
   3   9   4       84.68       94.32     16.93 o
   4   9   4        0.09       -1.28      1.58 o
   5   9   4       10.98       10.34      6.82 o
  -3  10   4        4.76       14.93      7.80 o
  -2  10   4       16.87       16.16      5.03 o
  -1  10   4        2.88       -1.94      2.43 o
   0  10   4        1.98       -0.24      0.46 o
   1  10   4       40.79       33.24      9.36 o
   2  10   4       43.33       47.25     12.17 o
   3  10   4        0.34       -0.04      2.74 o
   4  10   4        4.18        1.72      0.64 o
   5  10   4        0.87        1.99      2.75 o
  -2  11   4        3.26        0.36      2.60 o
  -1  11   4        1.96        1.32      0.99 o
   0  11   4       22.20       26.08      8.92 o
   1  11   4       14.40       20.26      8.31 o
   2  11   4        4.42        6.73      4.17 o
   3  11   4        0.15       -0.93      2.61 o
   4  11   4        0.00       -0.91      2.54 o
  -2  12   4        0.75       10.72      7.74 o
  -1  12   4        0.01       -2.71      3.37 o
   0  12   4       20.95       19.03      8.02 o
   1  12   4        5.79        4.27      3.87 o
   2  12   4        3.43        4.21      3.58 o
   3  12   4        1.14        1.38      2.36 o
   4  12   4        1.80        1.53      2.69 o
  -1  13   4        0.06       -0.75      1.97 o
   0  13   4        3.00        1.51      2.01 o
   1  13   4        0.02       -0.31      1.02 o
   2  13   4        1.12        0.02      3.74 o
   3  13   4        0.76       -0.30      4.22 o
   0  14   4        0.05       -2.02      3.29 o
   1  14   4       17.04       19.08     10.03 o
   2  14   4        1.58        6.33      5.57 o
  -2 -13   5        0.00        0.19      2.40 o
  -1 -13   5        0.11        3.48      5.29 o
   0 -13   5        0.12        7.74      6.67 o
   1 -13   5        1.18       10.22      8.96 o
  -3 -12   5        0.81       -1.57      2.29 o
  -2 -12   5        0.75        3.82      2.21 o
  -1 -12   5       15.82       19.18     10.01 o
   0 -12   5       14.02       40.95     14.04 o
   1 -12   5        0.67        2.90      4.56 o
   2 -12   5        3.90        9.34      6.70 o
  -4 -11   5        0.65       -2.08      3.79 o
  -3 -11   5        1.14        0.29      1.86 o
  -2 -11   5        5.86        6.94      3.06 o
  -1 -11   5        2.68       12.32      8.69 o
   0 -11   5       20.31       27.76     10.15 o
   1 -11   5        0.16        9.97      7.75 o
   2 -11   5        2.03        9.43      6.68 o
  -4 -10   5        0.09       -0.48      1.96 o
  -3 -10   5        3.39        0.92      1.76 o
  -2 -10   5       20.90       30.87      7.26 o
  -1 -10   5       18.46       30.17     10.76 o
   0 -10   5       28.83       31.84     10.67 o
   1 -10   5        0.08        3.80      9.26 o
   2 -10   5        0.59       -3.28      5.75 o
   3 -10   5        1.38        1.29      5.92 o
  -5  -9   5        2.42        1.82      2.61 o
  -4  -9   5        4.69        0.53      1.41 o
  -3  -9   5       16.86       11.46      3.58 o
  -2  -9   5        6.47        7.24      4.37 o
  -1  -9   5        5.88       20.87      9.29 o
   0  -9   5        5.67       -4.19      6.98 o
   1  -9   5        0.00       -3.04      5.99 o
   2  -9   5        1.14        4.37      9.68 o
   3  -9   5        0.15       -4.31      2.87 o
  -5  -8   5        1.50        1.66      0.90 o
  -4  -8   5        1.10       -0.98      2.14 o
  -3  -8   5       14.13       13.92      3.89 o
  -2  -8   5       35.79       41.22      6.97 o
  -1  -8   5       40.95       61.19     13.23 o
   0  -8   5       58.29       67.08     13.59 o
   1  -8   5       22.43       23.99      8.46 o
   2  -8   5       12.11        5.96      9.96 o
   3  -8   5        1.04       -2.12      1.89 o
   4  -8   5        0.15       -1.40      1.64 o
  -5  -7   5        0.03       -0.03      1.34 o
  -4  -7   5        0.98       -1.25      2.38 o
  -3  -7   5      219.29      213.64     15.51 o
  -2  -7   5       90.99       98.46      9.98 o
  -1  -7   5       17.81       16.22      4.33 o
   0  -7   5      152.10      164.58     20.83 o
   1  -7   5        7.14       11.47      5.97 o
   2  -7   5       24.20       39.31     10.13 o
   3  -7   5        4.79        5.57      2.80 o
   4  -7   5        0.70       -0.22      3.74 o
  -5  -6   5        6.37        9.44      4.36 o
  -4  -6   5        1.11       -0.51      1.94 o
  -3  -6   5      104.71      101.93     10.29 o
  -2  -6   5        0.69        8.95      4.25 o
  -1  -6   5        1.01       -0.80      3.57 o
   0  -6   5        0.14        1.23      2.74 o
   1  -6   5        0.38        6.27      5.16 o
   2  -6   5       27.46       39.80      6.91 o
   3  -6   5        0.17        3.54      1.66 o
   4  -6   5        0.28       -0.68      2.86 o
  -5  -5   5       15.03       17.72      6.30 o
  -4  -5   5        9.37        6.12      2.99 o
  -3  -5   5       47.35       43.31      5.38 o
  -2  -5   5      103.96       97.37      9.53 o
  -1  -5   5        5.30        4.13      3.22 o
   0  -5   5        0.01        7.44      3.46 o
   1  -5   5       37.59       60.70     12.65 o
   2  -5   5      258.33      277.93     16.48 o
   3  -5   5       68.82       70.13      6.26 o
   4  -5   5        7.24        3.96      2.84 o
   5  -5   5        0.00        0.10      1.58 o
  -5  -4   5        1.86        1.98      1.49 o
  -4  -4   5       25.85       23.42      6.02 o
  -3  -4   5       19.12       23.13      3.69 o
  -2  -4   5        0.05        0.06      1.19 o
  -1  -4   5       26.12       24.90      4.43 o
   0  -4   5       13.38       19.24      3.82 o
   1  -4   5       19.71       11.19      4.51 o
   2  -4   5      383.18      409.56     21.16 o
   3  -4   5       30.48       30.67      3.92 o
   4  -4   5        7.26       12.94      4.03 o
   5  -4   5        0.05       -4.17      3.96 o
  -5  -3   5        0.53        1.90      2.65 o
  -4  -3   5      109.12      113.94     13.38 o
  -3  -3   5       79.22       81.67      6.74 o
  -2  -3   5       95.25       82.33      6.26 o
  -1  -3   5      517.01      552.44     19.24 o
   0  -3   5       74.77       72.29      6.48 o
   1  -3   5      103.55       93.49      6.25 o
   2  -3   5       12.91       11.18      1.81 o
   3  -3   5        0.32        0.83      0.88 o
   4  -3   5        6.26        7.85      3.02 o
   5  -3   5        1.71       -0.90      2.03 o
  -5  -2   5        2.81        1.41      1.37 o
  -4  -2   5      107.61      121.77     13.92 o
  -3  -2   5        9.84        9.18      1.96 o
  -2  -2   5       16.38       14.50      2.54 o
  -1  -2   5      462.17      448.54     16.37 o
   0  -2   5      155.48      143.63      7.78 o
   1  -2   5      882.32      886.57     18.25 o
   2  -2   5      819.34      773.42     34.36 o
   3  -2   5        6.12        4.92      1.62 o
   4  -2   5        6.09        4.05      6.14 o
   5  -2   5        3.70        2.64      1.47 o
  -5  -1   5        1.85        4.40      3.15 o
  -4  -1   5        0.29        1.13      2.72 o
  -3  -1   5        7.66        7.39      1.48 o
  -2  -1   5       12.60       13.02      2.32 o
  -1  -1   5        1.06        3.42      1.77 o
   0  -1   5       24.41       25.78      3.20 o
   1  -1   5       22.55       38.81      8.93 o
   2  -1   5      193.95      198.45     17.63 o
   3  -1   5       29.14       25.12      3.28 o
   4  -1   5        0.10        0.25      0.52 o
   5  -1   5        1.78       -2.10      2.69 o
  -5   0   5        1.13        4.21      3.26 o
  -4   0   5      162.05      176.41     16.66 o
  -3   0   5       22.54       23.86      4.94 o
  -2   0   5      338.76      351.57     14.20 o
  -1   0   5     5324.44     5768.78     91.17 o
   0   0   5      100.38       86.47      5.88 o
   1   0   5      125.95      115.43     13.10 o
   2   0   5      552.58      557.90     29.14 o
   3   0   5       67.08       53.73     10.82 o
   4   0   5        3.65        2.25      2.09 o
   5   0   5        8.35        4.53      5.65 o
   6   0   5        2.36        4.19      3.35 o
  -5   1   5        5.50        8.19      4.09 o
  -4   1   5        0.12       -0.34      1.05 o
  -3   1   5      317.14      344.66     20.80 o
  -2   1   5       69.51       69.60      4.92 o
  -1   1   5       15.64       13.73      2.80 o
   0   1   5      131.22      128.01      8.14 o
   1   1   5      134.63      121.87      6.67 o
   2   1   5       33.61       32.41      3.19 o
   3   1   5        0.78       -0.42      0.77 o
   4   1   5        0.07        0.09      0.77 o
   5   1   5        2.33        1.38      1.51 o
   6   1   5        0.05       -1.06      2.94 o
  -5   2   5        0.00       -0.04      1.44 o
  -4   2   5       46.61       45.61      8.61 o
  -3   2   5      218.12      249.72     17.80 o
  -2   2   5        2.86        2.30      0.37 o
  -1   2   5        2.12        0.05      0.99 o
   0   2   5      135.01      132.60      6.91 o
   1   2   5       61.31       69.32      9.18 o
   2   2   5      130.15      130.89     15.02 o
   3   2   5       70.98       66.50      6.66 o
   4   2   5       22.15       30.51      9.42 o
   5   2   5        0.02        2.09     10.55 o
   6   2   5        0.07       -0.75      0.87 o
  -5   3   5        0.00       -0.86      1.47 o
  -4   3   5        5.40        3.46      2.29 o
  -3   3   5       14.91       17.96      5.00 o
  -2   3   5        4.04        4.40      0.94 o
  -1   3   5       18.03       28.42      2.93 o
   0   3   5     1109.99     1166.34     21.26 o
   1   3   5      533.75      564.09     20.26 o
   2   3   5      328.69      324.59     17.21 o
   3   3   5        8.33        9.56      2.75 o
   4   3   5       14.59       12.41      5.73 o
   5   3   5        8.76        6.87      3.40 o
   6   3   5        0.45       -6.11      4.87 o
  -5   4   5        1.35       -0.73      2.53 o
  -4   4   5        0.05       -0.59      0.94 o
  -3   4   5       49.02       44.60      7.62 o
  -2   4   5        0.33       -0.23      0.71 o
  -1   4   5       44.71       50.10      3.33 o
   0   4   5       14.00       12.64      2.54 o
   1   4   5       32.13       26.69      4.57 o
   2   4   5      800.73      849.16     29.11 o
   3   4   5      253.02      290.49     18.66 o
   4   4   5       34.77       40.68     11.18 o
   5   4   5        0.18       -4.13      3.22 o
   6   4   5        0.38       -6.10      4.70 o
  -4   5   5        8.05        7.35      3.80 o
  -3   5   5        6.41        4.95      2.39 o
  -2   5   5       82.37       75.18      4.46 o
  -1   5   5      129.78      141.70      6.07 o
   0   5   5      731.05      741.64     16.67 o
   1   5   5      258.70      298.95     16.08 o
   2   5   5        0.33        1.04      1.24 o
   3   5   5        9.66        9.75      2.49 o
   4   5   5      155.67      193.41     25.10 o
   5   5   5        1.43       -0.39      1.02 o
   6   5   5        0.30       -3.08      3.55 o
  -4   6   5       16.57       21.59      8.61 o
  -3   6   5       61.27       56.97     13.44 o
  -2   6   5       36.57       37.02      4.61 o
  -1   6   5      183.44      171.72      7.72 o
   0   6   5       12.36        9.89      2.27 o
   1   6   5        0.09        0.40      0.47 o
   2   6   5        5.45        2.74      1.44 o
   3   6   5       79.69       89.82     11.08 o
   4   6   5        1.33        3.40      2.85 o
   5   6   5        0.11       -2.79      3.01 o
   6   6   5        2.89       -1.19      2.87 o
  -4   7   5        0.01       -1.42      2.84 o
  -3   7   5       13.13       15.55      7.91 o
  -2   7   5       68.97       72.51      8.58 o
  -1   7   5       45.98       50.42      5.14 o
   0   7   5        5.76        8.02      1.90 o
   1   7   5       65.62       74.56      5.50 o
   2   7   5       98.21      109.14     11.44 o
   3   7   5       61.55       64.46      9.42 o
   4   7   5       12.36       15.27      4.88 o
   5   7   5        6.79        4.70      3.06 o
  -4   8   5        0.43       -3.52      4.25 o
  -3   8   5        8.80       12.56      6.37 o
  -2   8   5        8.92       12.50      4.15 o
  -1   8   5      116.06      106.42     14.92 o
   0   8   5       72.25       74.63     10.13 o
   1   8   5       54.52       54.19      4.09 o
   2   8   5        8.32        7.48      2.01 o
   3   8   5       19.30       21.67      5.76 o
   4   8   5       38.26       43.49     12.70 o
   5   8   5        0.00       -1.16      5.04 o
  -3   9   5        0.06        4.98      4.62 o
  -2   9   5       62.06       59.79      8.83 o
  -1   9   5        0.01       -1.88      1.99 o
   0   9   5       47.00       47.12     11.22 o
   1   9   5       25.13       25.25      8.37 o
   2   9   5       20.72       27.64      8.92 o
   3   9   5        0.29       -0.56      1.77 o
   4   9   5        0.19       -0.60      0.77 o
   5   9   5        8.19        8.74      6.06 o
  -3  10   5        0.24        4.17      5.01 o
  -2  10   5        8.81        6.56      4.34 o
  -1  10   5        2.85        1.03      1.53 o
   0  10   5       34.20       32.44      9.65 o
   1  10   5      135.93      152.19     21.54 o
   2  10   5       15.96       16.74      6.92 o
   3  10   5        5.54        4.70      4.03 o
   4  10   5       20.78       27.09     11.33 o
   5  10   5        3.46        2.75      5.24 o
  -2  11   5        0.04        1.74      3.81 o
  -1  11   5        0.02        0.63      0.86 o
   0  11   5        2.26        0.78      1.51 o
   1  11   5        0.13       -3.49      3.57 o
   2  11   5       20.70       20.43      8.25 o
   3  11   5        2.97        4.60      2.88 o
   4  11   5        0.30       -5.02      4.59 o
  -2  12   5        0.48        3.74      4.77 o
  -1  12   5        0.29        1.14      1.14 o
   0  12   5        0.58       -4.09      4.35 o
   1  12   5        0.81       -2.09      3.59 o
   2  12   5        2.54        3.66      3.30 o
   3  12   5        5.17        6.49      4.77 o
   4  12   5        0.63        1.36      3.38 o
  -1  13   5        0.01       -2.36      2.94 o
   0  13   5        2.12        3.50      3.86 o
   1  13   5        4.43        3.62      3.80 o
   2  13   5        1.40        1.73      4.41 o
   3  13   5        0.27        2.30      4.69 o
   0  14   5        0.19        1.94      2.72 o
   1  14   5        0.48       -0.65      2.50 o
   2  14   5        1.94        3.27      5.14 o
  -2 -13   6        4.74       12.33      7.91 o
  -1 -13   6        0.09       10.74      8.01 o
   0 -13   6        2.24       15.77      9.80 o
  -3 -12   6        0.35       -2.56      2.81 o
  -2 -12   6        4.10        7.63      5.04 o
  -1 -12   6        1.13       18.43      9.99 o
   0 -12   6       15.67       19.70     10.95 o
   1 -12   6        1.63        7.64      7.14 o
  -3 -11   6        9.42        3.89      4.49 o
  -2 -11   6        1.05        4.57      2.88 o
  -1 -11   6        0.01        9.78      6.61 o
   0 -11   6       38.29       50.98     14.01 o
   1 -11   6        1.67       18.79      8.59 o
   2 -11   6        0.16       -1.40      9.17 o
  -4 -10   6        0.13       -1.48      2.07 o
  -3 -10   6        0.60        0.06      1.74 o
  -2 -10   6       40.03       40.87     10.49 o
  -1 -10   6       14.60       22.35      8.79 o
   0 -10   6        0.11        1.69      6.13 o
   1 -10   6        0.09       -7.32      6.18 o
   2 -10   6        0.65       -3.92      4.85 o
   3 -10   6        3.14       -0.99      4.26 o
  -4  -9   6        0.03       -4.79      3.19 o
  -3  -9   6        0.11       -0.63      2.23 o
  -2  -9   6       80.51       90.60     10.45 o
  -1  -9   6       11.07       14.80      8.04 o
   0  -9   6       32.07       29.46     10.40 o
   1  -9   6        0.95        1.00      1.53 o
   2  -9   6        1.40        8.33      3.82 o
   3  -9   6        0.03       -3.75      2.64 o
  -5  -8   6        2.56        1.40      2.01 o
  -4  -8   6        0.28       -2.37      2.67 o
  -3  -8   6        8.79        5.93      5.21 o
  -2  -8   6       17.83       25.78      5.93 o
  -1  -8   6       12.52       12.75      3.20 o
   0  -8   6       16.96       22.05      8.91 o
   1  -8   6        0.06        1.90      2.49 o
   2  -8   6        0.07        6.58      8.18 o
   3  -8   6        1.13        7.96      5.31 o
   4  -8   6        0.09       -3.69      2.63 o
  -5  -7   6        0.68        2.07      1.41 o
  -4  -7   6        0.17       -1.58      4.08 o
  -3  -7   6       58.28       46.95      7.41 o
  -2  -7   6       76.41       83.10      9.63 o
  -1  -7   6        4.95        2.03      2.81 o
   0  -7   6      202.57      208.21     23.99 o
   1  -7   6       83.76      112.44     18.47 o
   2  -7   6        1.70        9.61      7.95 o
   3  -7   6       75.61       77.00      9.94 o
   4  -7   6        0.11       -0.08      2.01 o
  -5  -6   6        8.33       15.42      5.78 o
  -4  -6   6        0.97        0.22      0.54 o
  -3  -6   6        4.30        2.89      0.74 o
  -2  -6   6      489.79      468.49     20.84 o
  -1  -6   6      188.06      167.20     19.23 o
   0  -6   6       86.84       85.89     14.89 o
   1  -6   6        3.74        9.98      6.63 o
   2  -6   6      115.82      144.75     12.95 o
   3  -6   6        0.49        1.02      1.20 o
   4  -6   6       15.19       14.85      8.38 o
  -5  -5   6        0.16        0.29      2.47 o
  -4  -5   6       58.72       61.89     10.18 o
  -3  -5   6      222.72      228.19     12.89 o
  -2  -5   6       32.49       32.73      6.22 o
  -1  -5   6        0.00        2.74      2.48 o
   0  -5   6        1.22        1.69      2.47 o
   1  -5   6      128.70      127.69      9.81 o
   2  -5   6        9.87       24.37      5.73 o
   3  -5   6       66.29       75.22      9.38 o
   4  -5   6        0.17        0.16      4.59 o
   5  -5   6        1.37        1.58      1.69 o
  -5  -4   6        0.95        0.58      0.68 o
  -4  -4   6       26.06       22.21      6.07 o
  -3  -4   6        0.00        0.05      0.93 o
  -2  -4   6      142.90      134.69      8.77 o
  -1  -4   6        1.80        1.29      1.34 o
   0  -4   6        2.58        5.73      4.46 o
   1  -4   6       92.21       93.34     11.53 o
   2  -4   6       12.10       18.13      4.35 o
   3  -4   6       12.00        8.62      3.27 o
   4  -4   6        1.03        2.03      1.76 o
   5  -4   6        1.34        0.33      3.01 o
  -5  -3   6        0.20        0.73      1.66 o
  -4  -3   6        8.72       12.25      4.45 o
  -3  -3   6      165.44      151.93      9.58 o
  -2  -3   6      177.45      186.88      9.92 o
  -1  -3   6       18.42       22.03      4.24 o
   0  -3   6       81.96       83.17      7.42 o
   1  -3   6        4.71        1.60      3.85 o
   2  -3   6        0.54        0.55      0.29 o
   3  -3   6      100.43       91.75      7.00 o
   4  -3   6       32.13       37.61      7.07 o
   5  -3   6        1.32        1.27      2.07 o
  -5  -2   6        1.74        2.03      2.54 o
  -4  -2   6       27.95       29.53      6.82 o
  -3  -2   6      130.34      133.40      8.50 o
  -2  -2   6      160.72      159.43      8.87 o
  -1  -2   6      740.75      762.09     23.03 o
   0  -2   6       34.29       34.21      4.07 o
   1  -2   6      116.44      116.70      7.15 o
   2  -2   6      913.22      884.38     39.29 o
   3  -2   6       29.16       32.28      8.03 o
   4  -2   6        0.02       -2.69      4.44 o
   5  -2   6        0.81       -0.66      2.09 o
  -5  -1   6        2.19        2.22      2.47 o
  -4  -1   6        2.24        0.32      1.76 o
  -3  -1   6       85.11       85.64      6.13 o
  -2  -1   6        0.06        1.32      1.26 o
  -1  -1   6        2.68        0.70      1.31 o
   0  -1   6        6.13        6.86      1.77 o
   1  -1   6       18.12       15.87      1.76 o
   2  -1   6      312.27      294.95     22.67 o
   3  -1   6      114.26      133.57     16.50 o
   4  -1   6        0.01       -1.94      3.17 o
   5  -1   6        2.02       -2.22      9.49 o
  -5   0   6        0.55        0.55      2.39 o
  -4   0   6       30.10       19.90      5.80 o
  -3   0   6       20.71       19.17      2.31 o
  -2   0   6       63.36       67.93      5.24 o
  -1   0   6       58.31       71.59     10.81 o
   0   0   6      181.07      171.04      9.18 o
   1   0   6       77.87       70.36     11.04 o
   2   0   6        0.04        0.14      1.91 o
   3   0   6        7.55        4.52      2.68 o
   4   0   6       14.68       16.18      6.51 o
   5   0   6        6.26        5.81      3.84 o
  -5   1   6        1.29       -0.63      1.08 o
  -4   1   6        4.21        3.90      2.41 o
  -3   1   6        2.89       -0.29      1.64 o
  -2   1   6       53.41       57.06      5.08 o
  -1   1   6      188.30      162.97     10.48 o
   0   1   6        9.03       12.55      3.67 o
   1   1   6      228.00      235.56     13.28 o
   2   1   6       35.70       32.57      4.29 o
   3   1   6       72.85       68.90     10.03 o
   4   1   6       15.50       17.98      6.98 o
   5   1   6        4.61        4.42      3.56 o
   6   1   6        0.22        0.08      2.13 o
  -5   2   6        1.14       -0.67      1.05 o
  -4   2   6        4.95        4.50      2.76 o
  -3   2   6       93.66      110.05     12.35 o
  -2   2   6       78.29       78.84      5.91 o
  -1   2   6        3.23        3.03      1.45 o
   0   2   6       13.50       27.39      8.55 o
   1   2   6        1.86        4.23      3.16 o
   2   2   6      374.03      383.23     26.81 o
   3   2   6        5.85        4.97      1.54 o
   4   2   6        6.42        5.78      4.40 o
   5   2   6        1.46        2.36      3.21 o
   6   2   6        0.02       -0.40      1.51 o
  -5   3   6        0.01        0.57      1.43 o
  -4   3   6        2.70        3.11      3.23 o
  -3   3   6      118.45      146.08     14.14 o
  -2   3   6       11.45        9.47      1.72 o
  -1   3   6      722.57      778.65     24.02 o
   0   3   6        8.30       12.63      3.31 o
   1   3   6      526.20      535.75     28.87 o
   2   3   6      187.67      231.24     21.38 o
   3   3   6        0.93        0.64      0.62 o
   4   3   6       15.85       25.45      8.35 o
   5   3   6        0.65        4.02      3.85 o
   6   3   6        0.55       -0.05      2.87 o
  -5   4   6        2.26        4.18      4.35 o
  -4   4   6       14.79       13.05      4.82 o
  -3   4   6      100.32      101.96     11.79 o
  -2   4   6       27.56       26.33      3.58 o
  -1   4   6      133.72      150.42      6.93 o
   0   4   6      341.05      337.16     12.80 o
   1   4   6       22.87       27.41      4.77 o
   2   4   6      258.15      266.31     16.95 o
   3   4   6       63.08       61.24     12.65 o
   4   4   6        3.68        6.15      4.29 o
   5   4   6        0.05        3.39      4.48 o
   6   4   6        0.31       -5.60      4.66 o
  -4   5   6        7.29        7.75      3.60 o
  -3   5   6        0.13        0.25      0.94 o
  -2   5   6        1.06        1.28      0.80 o
  -1   5   6       12.11       12.36      1.90 o
   0   5   6       14.16        9.20      2.60 o
   1   5   6        0.04       -0.23      1.00 o
   2   5   6      184.20      180.76     14.72 o
   3   5   6       35.07       34.39      6.58 o
   4   5   6       48.93       62.25     14.38 o
   5   5   6        2.01        5.60      4.87 o
   6   5   6        0.11       -2.55      3.69 o
  -4   6   6        1.94       -0.96      1.93 o
  -3   6   6       14.12       11.59      4.04 o
  -2   6   6       17.56       23.97      3.91 o
  -1   6   6       45.09       44.20      3.67 o
   0   6   6      113.58      109.80      9.36 o
   1   6   6       56.18       56.01      7.50 o
   2   6   6       34.23       35.81      6.37 o
   3   6   6       52.77       51.68      8.55 o
   4   6   6        0.88        0.51      1.65 o
   5   6   6       11.69        5.84      5.61 o
  -4   7   6        0.25       -0.76      0.79 o
  -3   7   6        0.94       -0.23      0.51 o
  -2   7   6      128.80      140.27      9.54 o
  -1   7   6      107.75      108.32      5.57 o
   0   7   6        3.27        3.15      0.92 o
   1   7   6       33.10       40.43      6.69 o
   2   7   6       22.52       23.51      5.50 o
   3   7   6       34.17       36.09      7.19 o
   4   7   6        0.02        0.69      1.63 o
  -3   8   6        0.48       -0.97      2.17 o
  -2   8   6       73.68       73.61      9.45 o
  -1   8   6       20.60       22.90      5.27 o
   0   8   6       16.62       17.47      3.89 o
   1   8   6       36.05       35.95      6.26 o
   2   8   6       70.57       82.35     10.76 o
   3   8   6        0.32        0.21      1.59 o
   4   8   6       30.97       48.58      9.75 o
   5   8   6        0.01       -0.55      0.78 o
  -3   9   6        1.22        2.34      4.02 o
  -2   9   6        0.79        3.32      2.50 o
  -1   9   6       62.56       61.78      9.29 o
   0   9   6        0.26       -3.14      3.18 o
   1   9   6        4.20        4.23      2.24 o
   2   9   6       19.88       16.53      4.88 o
   3   9   6       15.97       14.65      5.32 o
   4   9   6        0.11       -2.35      2.84 o
   5   9   6        2.99        2.44      4.53 o
  -3  10   6        0.01        0.46      4.14 o
  -2  10   6        5.14        7.51      5.81 o
  -1  10   6        1.35       -1.27      1.01 o
   0  10   6        0.14       -4.88      5.29 o
   1  10   6       43.66       43.98     11.55 o
   2  10   6        0.03       -1.12      3.39 o
   3  10   6        0.34       -0.08      1.31 o
   4  10   6        1.93       -0.70      3.11 o
   5  10   6        0.00        2.81      4.38 o
  -2  11   6        2.25        5.75      6.27 o
  -1  11   6        8.55       13.61      6.43 o
   0  11   6        1.22       -1.97      3.28 o
   1  11   6        0.00       -5.87      5.03 o
   2  11   6       22.39       21.91      9.71 o
   3  11   6        4.85        4.27      3.81 o
   4  11   6        0.04        0.16      1.96 o
  -1  12   6        0.10       -0.59      2.27 o
   0  12   6        3.97        1.41      1.35 o
   1  12   6        3.30        2.22      1.40 o
   2  12   6        0.09        1.42      3.36 o
   3  12   6        2.29        1.02      3.94 o
   4  12   6        0.50       -1.47      4.27 o
   0  13   6        1.04       -1.89      3.78 o
   1  13   6        2.54        0.57      1.04 o
   2  13   6       13.66       25.51     11.65 o
   3  13   6        0.42       -1.31      1.92 o
   1  14   6        0.06       -0.71      4.70 o
  -1 -13   7        0.00       18.53     11.02 o
  -2 -12   7        0.10        1.04      4.80 o
  -1 -12   7       10.28       19.79     10.26 o
   0 -12   7        0.03        4.27      6.51 o
   1 -12   7        3.87       12.68      8.09 o
  -3 -11   7        2.29        0.13      2.06 o
  -2 -11   7        4.12        9.60      4.67 o
  -1 -11   7        4.02       10.46      7.56 o
   0 -11   7        7.94       24.42     10.04 o
   1 -11   7        7.74        3.55      4.66 o
   2 -11   7        0.08       -4.05      6.29 o
  -4 -10   7        3.01       -0.14      2.26 o
  -3 -10   7        2.54        1.66      2.48 o
  -2 -10   7        1.59        7.23      3.88 o
  -1 -10   7       12.49       20.39      9.43 o
   0 -10   7        0.06       -0.87      3.81 o
   1 -10   7        4.78        4.98      4.18 o
   2 -10   7        0.79       -0.79      3.13 o
   3 -10   7        1.08        1.50      1.71 o
  -4  -9   7        3.65        1.08      0.73 o
  -3  -9   7        0.02       -0.17      3.45 o
  -2  -9   7       10.53       15.53      4.68 o
  -1  -9   7        4.82       -0.59      5.33 o
   0  -9   7       61.43       56.43     14.53 o
   1  -9   7       15.99       21.46      9.45 o
   2  -9   7        0.84        4.73      8.85 o
   3  -9   7        0.69        0.04      1.46 o
  -4  -8   7        0.24       -2.33      4.86 o
  -3  -8   7        5.03        5.80      4.46 o
  -2  -8   7      174.17      180.88     14.36 o
  -1  -8   7       41.32       29.71      8.79 o
   0  -8   7        4.12        1.91      4.09 o
   1  -8   7       38.32       54.94     14.22 o
   2  -8   7        7.57       15.26      6.35 o
   3  -8   7        0.03        0.49      1.69 o
  -5  -7   7       13.73       27.91     11.06 o
  -4  -7   7        0.11       -4.71      5.40 o
  -3  -7   7       29.03       22.73      6.06 o
  -2  -7   7      159.72      158.14     13.03 o
  -1  -7   7        0.44        0.76      0.81 o
   0  -7   7        0.02        1.93      3.79 o
   1  -7   7        1.28        5.56      5.63 o
   2  -7   7        5.39       16.84      5.38 o
   3  -7   7       22.36       23.13      5.61 o
   4  -7   7        3.98        7.20      6.05 o
  -5  -6   7        0.51        3.29      3.07 o
  -4  -6   7        7.40        4.26      2.61 o
  -3  -6   7        2.48        3.63      1.68 o
  -2  -6   7        0.10        8.99     14.78 o
  -1  -6   7        1.86        2.52      4.30 o
   0  -6   7        0.95        3.03      3.80 o
   1  -6   7        8.33       15.87      8.07 o
   2  -6   7        0.75       17.51      5.67 o
   3  -6   7       21.00       24.80      5.59 o
   4  -6   7        2.44        7.89      6.83 o
  -5  -5   7        0.17       -0.48      1.48 o
  -4  -5   7        1.42       -1.27      2.04 o
  -3  -5   7      154.06      152.75     10.99 o
  -2  -5   7      253.46      280.35     17.25 o
  -1  -5   7       25.82       35.38      9.03 o
   0  -5   7       25.70       26.36      8.75 o
   1  -5   7        0.01        0.59      1.04 o
   2  -5   7       13.53       21.12     13.19 o
   3  -5   7       59.03       65.59      9.26 o
   4  -5   7        4.56        8.47      3.66 o
  -5  -4   7        0.94        2.95      2.97 o
  -4  -4   7       10.27        9.93      3.87 o
  -3  -4   7      272.64      278.42     14.05 o
  -2  -4   7        0.70       -0.34      1.58 o
  -1  -4   7       13.76       13.31      3.85 o
   0  -4   7       53.79       73.36     12.63 o
   1  -4   7      109.25       99.61      8.12 o
   2  -4   7        8.30        5.41      3.79 o
   3  -4   7       37.44       41.60      7.36 o
   4  -4   7        4.74        4.58      3.06 o
   5  -4   7        0.10        4.66      5.37 o
  -5  -3   7        0.00        2.54      2.91 o
  -4  -3   7       49.21       54.26      9.68 o
  -3  -3   7       56.01       57.49      6.13 o
  -2  -3   7        0.22       -0.69      2.37 o
  -1  -3   7      176.85      201.67     13.10 o
   0  -3   7      304.18      305.34     11.98 o
   1  -3   7       28.30       14.74      7.60 o
   2  -3   7       41.93       39.35      6.12 o
   3  -3   7       98.00      100.05     15.09 o
   4  -3   7        6.23        5.38      4.11 o
   5  -3   7        0.44        0.33      1.11 o
  -5  -2   7        0.18        1.12      1.25 o
  -4  -2   7        1.70       -0.27      2.61 o
  -3  -2   7       86.90       94.17     11.26 o
  -2  -2   7        5.57        8.04      2.84 o
  -1  -2   7       43.60       40.51      5.49 o
   0  -2   7       75.24       71.22      6.16 o
   1  -2   7       55.79       53.78      5.38 o
   2  -2   7        2.47        1.96      2.09 o
   3  -2   7       75.62       94.66     14.92 o
   4  -2   7        4.96        2.67      2.33 o
   5  -2   7        1.02       -0.79      0.82 o
  -5  -1   7        0.03        0.33      1.22 o
  -4  -1   7        9.81       12.72      4.25 o
  -3  -1   7       45.81       38.40      7.02 o
  -2  -1   7       72.10       76.51      7.46 o
  -1  -1   7      245.32      267.95     21.45 o
   0  -1   7     1445.72     1419.54     28.07 o
   1  -1   7       68.85       58.65      4.59 o
   2  -1   7      162.24      151.77     17.48 o
   3  -1   7       60.38       61.72     11.77 o
   4  -1   7        0.04        0.02      1.82 o
   5  -1   7        1.06        4.37      3.71 o
  -5   0   7        0.05        2.95      2.69 o
  -4   0   7        9.36        6.72      2.85 o
  -3   0   7       16.21       14.73      4.05 o
  -2   0   7       73.68       76.34      6.20 o
  -1   0   7       19.45       19.11      5.60 o
   0   0   7      102.47       92.14      7.14 o
   1   0   7       46.12       35.43      8.32 o
   2   0   7       16.02       11.09      3.58 o
   3   0   7       43.00       52.78     11.02 o
   4   0   7       13.21       11.10      5.46 o
   5   0   7        0.00        0.82      2.80 o
  -5   1   7        1.18        1.65      2.33 o
  -4   1   7        3.07        4.68      3.03 o
  -3   1   7       73.77       76.10     10.11 o
  -2   1   7       43.99       51.59      5.44 o
  -1   1   7      323.47      331.94     24.79 o
   0   1   7       35.99       42.90      7.45 o
   1   1   7       65.86       68.05      6.14 o
   2   1   7      497.31      406.38      7.89 o
   3   1   7        2.56        1.69      1.06 o
   4   1   7        0.57       -1.41      3.33 o
   5   1   7        0.17        3.44      3.37 o
  -5   2   7        1.28        2.36      3.20 o
  -4   2   7       17.94       21.20      6.30 o
  -3   2   7        3.03        4.26      1.89 o
  -2   2   7       25.91       31.93      4.14 o
  -1   2   7       29.14       29.71      7.36 o
   0   2   7       36.69       56.49     20.14 o
   1   2   7      613.96      653.99     20.23 o
   2   2   7       35.89       34.38      8.07 o
   3   2   7        3.78        4.01      1.77 o
   4   2   7        3.36        1.98      3.29 o
   5   2   7        0.19        0.66      1.06 o
  -4   3   7        7.56        7.96      3.78 o
  -3   3   7       14.32       19.56      4.57 o
  -2   3   7      355.60      348.72     24.80 o
  -1   3   7        0.17        2.75      3.21 o
   0   3   7        5.10        7.17      2.78 o
   1   3   7        1.27       -1.63      3.06 o
   2   3   7        2.48        4.80      2.92 o
   3   3   7       17.67       15.62      3.27 o
   4   3   7        6.55        8.82      5.23 o
   5   3   7       16.73       29.69     10.58 o
  -4   4   7        1.02        2.27      2.94 o
  -3   4   7       47.41       50.65      8.72 o
  -2   4   7       54.29       47.16      5.08 o
  -1   4   7        1.84        9.05      3.14 o
   0   4   7      103.81      119.00      9.75 o
   1   4   7      325.34      325.25     17.79 o
   2   4   7      113.19      120.00     16.88 o
   3   4   7        1.57        3.27      1.25 o
   4   4   7        8.07        8.85      4.92 o
   5   4   7       34.15       57.27     15.15 o
  -4   5   7       11.31       17.48      5.83 o
  -3   5   7        6.35        6.10      2.68 o
  -2   5   7      286.84      293.49     12.30 o
  -1   5   7      309.09      325.34     11.13 o
   0   5   7       85.39       77.58      6.79 o
   1   5   7       28.00       32.41      5.74 o
   2   5   7      149.59      144.05     13.45 o
   3   5   7       13.24        9.30      3.47 o
   4   5   7        2.69        5.98      4.20 o
   5   5   7        8.71        9.56      6.63 o
  -4   6   7        0.06       -0.35      3.01 o
  -3   6   7        0.80        0.60      1.59 o
  -2   6   7      112.48      106.41      8.48 o
  -1   6   7      160.75      167.64      7.92 o
   0   6   7       39.06       43.76      6.27 o
   1   6   7        3.08        1.35      0.99 o
   2   6   7       30.17       44.38      7.50 o
   3   6   7       77.42       75.11     10.64 o
   4   6   7       11.01        9.21      5.12 o
   5   6   7        6.21       10.10      7.64 o
  -4   7   7        0.70        2.31      0.56 o
  -3   7   7        0.55        0.87      1.13 o
  -2   7   7        2.56        3.11      2.48 o
  -1   7   7        0.55        0.91      0.89 o
   0   7   7       31.79       26.72      4.90 o
   1   7   7       69.12       65.76      8.68 o
   2   7   7       26.07       36.11      7.00 o
   3   7   7       32.58       30.32      6.95 o
   4   7   7       27.28       31.28      7.84 o
   5   7   7        2.40        7.72      6.57 o
  -3   8   7        8.18       12.52      7.29 o
  -2   8   7        0.30        1.03      2.23 o
  -1   8   7       29.58       28.16      6.22 o
   0   8   7        1.52        1.32      1.94 o
   1   8   7       40.94       47.90      7.67 o
   2   8   7        0.42        0.06      1.39 o
   3   8   7        1.68        1.87      2.72 o
   4   8   7       12.71       14.22      5.65 o
  -3   9   7        0.05        0.26      2.48 o
  -2   9   7        0.41       -0.70      1.59 o
  -1   9   7        7.65        3.64      2.83 o
   0   9   7        1.66        1.99      1.09 o
   1   9   7       20.10       18.32      4.96 o
   2   9   7      129.22      148.76     15.28 o
   3   9   7       26.85       26.08      6.74 o
   4   9   7        0.40        0.53      2.16 o
   5   9   7        5.31       11.36      7.47 o
  -2  10   7        5.77       12.19      6.55 o
  -1  10   7       14.33       14.27      9.11 o
   0  10   7        0.13       -2.29      3.53 o
   1  10   7        2.90        6.56      5.60 o
   2  10   7        0.25        0.02      1.01 o
   3  10   7       30.13       36.48     12.43 o
   4  10   7        1.28       -0.27      1.72 o
  -2  11   7        0.41        5.08      4.91 o
  -1  11   7        0.13        0.32      3.92 o
   0  11   7        0.45        2.65      2.74 o
   1  11   7        5.33        3.09      3.78 o
   2  11   7        2.43       -3.31      4.95 o
   3  11   7        0.08       -3.63      3.90 o
   4  11   7        2.49        7.38      6.43 o
  -1  12   7       10.88       16.45     10.96 o
   0  12   7        0.20       -4.39      5.09 o
   1  12   7        4.60        6.39      5.27 o
   2  12   7        0.87        2.23      4.08 o
   3  12   7        1.10        2.37      5.05 o
   0  13   7        0.11        0.46      1.58 o
   1  13   7        0.11       -0.13      2.09 o
   2  13   7        0.13       -1.42      1.40 o
   3  13   7        0.15        3.02      5.19 o
  -2 -12   8        0.29        6.92      5.94 o
  -1 -12   8        0.84       13.36      8.61 o
   0 -12   8        0.96        5.26      7.57 o
  -3 -11   8        0.96        1.68      4.73 o
  -2 -11   8        0.79        7.93      3.71 o
  -1 -11   8        0.05        8.82      7.00 o
   0 -11   8        4.73        7.97      5.19 o
   1 -11   8        4.80        4.03      4.30 o
  -3 -10   8        0.50        1.28      3.69 o
  -2 -10   8        2.65       12.13      4.73 o
  -1 -10   8        5.15       -2.01      5.44 o
   0 -10   8        2.73        0.25      3.03 o
   1 -10   8        2.01       -2.94      3.47 o
   2 -10   8        0.00        4.56      3.98 o
  -4  -9   8        4.40       -0.79      3.40 o
  -3  -9   8        1.70        1.22      3.61 o
  -2  -9   8        1.19        8.84      4.66 o
  -1  -9   8        0.82        0.21      2.98 o
   0  -9   8       22.06       16.34      7.58 o
   1  -9   8        1.00        2.82      5.52 o
   2  -9   8        0.67       10.29      7.53 o
   3  -9   8        1.41        2.11      3.62 o
  -4  -8   8        0.02       -1.69      3.72 o
  -3  -8   8        0.17        2.55      3.80 o
  -2  -8   8       21.77       35.10      9.45 o
  -1  -8   8       33.31       29.10      9.08 o
   0  -8   8       20.26       22.63      9.33 o
   1  -8   8       68.09       79.50     17.96 o
   2  -8   8        9.25       25.40     13.90 o
   3  -8   8        3.87        5.66      5.02 o
  -4  -7   8        9.54        7.45      4.48 o
  -3  -7   8        6.90        7.91      3.42 o
  -2  -7   8       67.62       72.04     13.36 o
  -1  -7   8      237.15      227.30     25.65 o
   0  -7   8       14.59       23.96      9.35 o
   1  -7   8        0.34        5.98      5.60 o
   2  -7   8        6.72       14.91     10.90 o
   3  -7   8       12.83       11.12      7.49 o
   4  -7   8        0.01        1.62      3.91 o
  -4  -6   8        1.58        0.02      2.05 o
  -3  -6   8       49.65       53.56      6.92 o
  -2  -6   8       57.87       61.75     11.72 o
  -1  -6   8       29.20       35.82      9.95 o
   0  -6   8       10.14       24.12      9.19 o
   1  -6   8        4.60       13.03      8.34 o
   2  -6   8       10.02       26.94      6.90 o
   3  -6   8        0.68        1.65      8.10 o
   4  -6   8        8.21        6.57      3.56 o
  -5  -5   8        6.47       11.85      5.63 o
  -4  -5   8        0.11       -0.76      0.92 o
  -3  -5   8       13.34        9.19      2.88 o
  -2  -5   8        5.84        7.89      3.38 o
  -1  -5   8       13.40       20.32      7.59 o
   0  -5   8        0.15        5.06      4.73 o
   1  -5   8       15.57       18.51      4.33 o
   2  -5   8        2.51       11.00      6.88 o
   3  -5   8        2.73        2.38      1.22 o
   4  -5   8        0.08        3.02      2.97 o
  -5  -4   8        0.22        1.50      3.04 o
  -4  -4   8        8.69        6.17      2.23 o
  -3  -4   8        0.05       -0.94      1.24 o
  -2  -4   8      248.45      227.55     15.36 o
  -1  -4   8      397.56      396.49     19.94 o
   0  -4   8       36.77       32.73      8.78 o
   1  -4   8       21.38       17.87      3.15 o
   2  -4   8        0.01        0.48     11.28 o
   3  -4   8       18.25       15.04      5.53 o
   4  -4   8        7.71       10.96      4.28 o
   5  -4   8        2.74        9.85      8.12 o
  -5  -3   8        2.92        3.33      3.17 o
  -4  -3   8        3.34        2.84      2.28 o
  -3  -3   8        0.38       -0.09      1.07 o
  -2  -3   8       17.73       13.21      3.19 o
  -1  -3   8       17.92       21.82      4.39 o
   0  -3   8       86.69      109.74      9.36 o
   1  -3   8        0.21       -1.13      5.16 o
   2  -3   8        0.74        2.38     10.84 o
   3  -3   8       42.34       44.24      7.53 o
   4  -3   8        0.63        1.15      5.04 o
   5  -3   8        1.27        2.35      3.49 o
  -5  -2   8        0.14       -1.81      1.97 o
  -4  -2   8        5.80        3.11      1.16 o
  -3  -2   8        0.61       -0.01      1.73 o
  -2  -2   8       57.55       59.42      7.34 o
  -1  -2   8        0.02       -2.70      2.44 o
   0  -2   8      121.14      105.73     11.35 o
   1  -2   8        0.00       18.62     45.38 o
   2  -2   8        0.54        2.53      3.28 o
   3  -2   8       50.58       59.78     12.19 o
   4  -2   8       51.24       68.52     13.99 o
   5  -2   8        0.35       -0.08      2.77 o
  -5  -1   8        0.66        2.94      2.61 o
  -4  -1   8        0.03       -3.42      5.14 o
  -3  -1   8      130.51      123.50     13.65 o
  -2  -1   8       11.02       13.38      3.08 o
  -1  -1   8       29.49       35.09      8.20 o
   0  -1   8      159.25      158.03     14.28 o
   1  -1   8        2.74        8.09     24.44 o
   2  -1   8        0.57        3.49      3.93 o
   3  -1   8        8.16       10.10      5.15 o
   4  -1   8        9.79       11.50      5.87 o
   5  -1   8        0.00       -0.24      1.45 o
  -5   0   8        1.65        2.98      2.90 o
  -4   0   8        2.52        0.90      1.33 o
  -3   0   8        7.10        9.78      3.17 o
  -2   0   8        0.30        2.67      6.91 o
  -1   0   8       78.93       85.56     13.01 o
   0   0   8      439.41      402.36     23.69 o
   1   0   8       11.92       11.81     12.49 o
   2   0   8       43.34       42.55      9.12 o
   3   0   8       56.64       66.12     12.94 o
   4   0   8        7.08       14.87      6.38 o
   5   0   8        0.44        1.58      3.07 o
  -5   1   8        2.88        3.58      3.97 o
  -4   1   8        2.19        4.62      2.90 o
  -3   1   8       15.16        8.88      2.91 o
  -2   1   8      180.78      187.33     14.79 o
  -1   1   8        4.13        4.10      2.98 o
   0   1   8        0.16       -1.03      1.68 o
   1   1   8       50.42       49.46      6.93 o
   2   1   8        1.20        1.20      0.51 o
   3   1   8        3.51        5.03      4.64 o
   4   1   8        5.72        3.85      3.94 o
   5   1   8        1.36        5.82      4.95 o
  -4   2   8        4.05        4.00      2.91 o
  -3   2   8        0.86       -0.32      2.33 o
  -2   2   8       28.60       38.58      6.68 o
  -1   2   8        1.33        0.53      0.70 o
   0   2   8      696.29      725.48     24.61 o
   1   2   8        3.72        5.29      1.99 o
   2   2   8       15.15       13.98      2.74 o
   3   2   8      103.84      119.80     17.77 o
   4   2   8        2.32        8.44      4.87 o
   5   2   8        6.38       12.22      6.75 o
  -4   3   8        3.08        2.81      2.08 o
  -3   3   8       62.15       60.21      9.68 o
  -2   3   8      136.39      151.40     13.62 o
  -1   3   8        8.96        7.41      3.53 o
   0   3   8       86.65       95.66     10.61 o
   1   3   8      324.12      306.79     15.61 o
   2   3   8        2.23        2.46      2.39 o
   3   3   8       19.37       12.99      6.18 o
   4   3   8        6.70        8.28      5.10 o
   5   3   8        6.46       10.34      6.55 o
  -4   4   8        3.76        4.58      2.93 o
  -3   4   8       42.11       47.35      8.73 o
  -2   4   8       35.94       33.12      6.35 o
  -1   4   8       40.65       47.84      8.94 o
   0   4   8        0.06        0.71      0.70 o
   1   4   8       11.03       10.72      3.21 o
   2   4   8       38.38       43.93     10.42 o
   3   4   8       20.18       22.74      8.35 o
   4   4   8        7.67        8.26      5.18 o
   5   4   8        6.11       10.34      6.73 o
  -4   5   8        0.68        1.94      2.25 o
  -3   5   8        0.06        0.04      1.51 o
  -2   5   8       71.28       71.05      6.54 o
  -1   5   8       72.21       89.88      7.41 o
   0   5   8      114.93      111.86     10.04 o
   1   5   8      117.48      121.77     11.83 o
   2   5   8        8.13        7.64      3.93 o
   3   5   8       27.86       25.37      8.34 o
   4   5   8        9.49       10.66      6.04 o
   5   5   8        0.06        5.64      5.29 o
  -4   6   8        3.82        8.83      6.58 o
  -3   6   8       12.78       15.69      7.70 o
  -2   6   8       61.02       67.53      9.37 o
  -1   6   8      131.76      132.10      7.68 o
   0   6   8      111.40      111.21      8.75 o
   1   6   8       30.29       33.74      6.34 o
   2   6   8        3.70        1.94      1.95 o
   3   6   8        9.28       11.54      6.32 o
   4   6   8        4.54        7.93      5.73 o
   5   6   8        0.95        0.18      3.59 o
  -3   7   8        2.60        5.56      3.77 o
  -2   7   8        0.15        3.68      4.18 o
  -1   7   8       92.04       85.13      6.06 o
   0   7   8       11.30       16.11      3.36 o
   1   7   8       35.75       37.23      6.96 o
   2   7   8        5.18        5.94      2.74 o
   3   7   8       35.07       37.93      8.20 o
   4   7   8        0.59        0.59      2.18 o
   5   7   8        8.12       13.57      8.55 o
  -3   8   8        1.80        8.94      6.78 o
  -2   8   8        0.05        3.62      5.03 o
  -1   8   8       31.87       27.79      6.34 o
   0   8   8       75.49       70.15      8.72 o
   1   8   8        3.08        1.86      1.34 o
   2   8   8        2.04       -0.14      1.10 o
   3   8   8       50.65       49.98      9.59 o
   4   8   8        0.15        0.75      2.77 o
   5   8   8        0.03       -0.09      2.66 o
  -3   9   8        1.09       -0.65      3.29 o
  -2   9   8        1.02        5.78      5.99 o
  -1   9   8       18.50       14.04      4.71 o
   0   9   8        0.06        0.19      0.66 o
   1   9   8        0.44       -0.25      1.48 o
   2   9   8       36.78       43.36      8.64 o
   3   9   8        0.25        1.09      1.26 o
   4   9   8        6.31        4.35      3.16 o
  -2  10   8        2.95        7.97      6.42 o
  -1  10   8        1.02        4.80      2.73 o
   0  10   8        3.14        1.50      0.48 o
   1  10   8       10.55       13.22      4.53 o
   2  10   8       19.49       24.57      6.68 o
   3  10   8       17.82       20.54      6.58 o
   4  10   8        0.11       -0.92      1.32 o
  -1  11   8        0.41        3.81      2.86 o
   0  11   8        0.09        1.57      2.57 o
   1  11   8       10.83       16.98      8.32 o
   2  11   8        1.24       -0.48      0.85 o
   3  11   8        1.39       -0.68      2.02 o
   4  11   8        3.24        0.46      3.00 o
  -1  12   8        0.34        0.92      7.39 o
   0  12   8        0.51       -0.33      1.50 o
   1  12   8        0.11        0.47      0.41 o
   2  12   8        5.08       12.20      7.57 o
   3  12   8        3.43        9.72      6.81 o
   1  13   8        5.36        1.87      2.66 o
   2  13   8        0.96        3.66      5.33 o
  -2 -11   9        1.90        8.71      3.88 o
  -1 -11   9        3.91       23.45     10.51 o
   0 -11   9        7.28        4.90      3.81 o
   1 -11   9        0.13        2.00      2.08 o
  -3 -10   9        0.27        4.25      5.73 o
  -2 -10   9        4.99       13.18      5.08 o
  -1 -10   9        1.04       -8.90      5.93 o
   0 -10   9        0.02       -5.30      5.22 o
   1 -10   9        8.22        9.09      6.71 o
   2 -10   9        3.64        7.43      6.98 o
  -3  -9   9        0.81        1.89      6.95 o
  -2  -9   9        0.47        8.66      4.90 o
  -1  -9   9        6.37        2.97      1.87 o
   0  -9   9       10.66        9.57      5.64 o
   1  -9   9        5.04        6.40      6.47 o
   2  -9   9        4.01       18.99     10.80 o
  -4  -8   9       18.50       23.88      9.39 o
  -3  -8   9        0.86        4.61      2.61 o
  -2  -8   9       47.11       44.37     11.31 o
  -1  -8   9        0.59       -3.11      4.05 o
   0  -8   9        5.76        7.05      5.28 o
   1  -8   9        1.66       -0.19      3.41 o
   2  -8   9        0.00       12.87     15.97 o
   3  -8   9        3.97        2.04      6.73 o
  -4  -7   9        2.41       -2.37      4.08 o
  -3  -7   9        2.27        5.69      4.51 o
  -2  -7   9        3.33        2.70      1.93 o
  -1  -7   9        0.21       -0.54      2.60 o
   0  -7   9        7.99       14.44      8.38 o
   1  -7   9        4.70        6.28      6.25 o
   2  -7   9        0.06        9.32     11.55 o
   3  -7   9        3.35        1.82      4.68 o
  -4  -6   9        0.29       -2.56      2.55 o
  -3  -6   9        2.80        3.35      2.26 o
  -2  -6   9      324.72      323.08     28.83 o
  -1  -6   9      277.27      295.43     29.10 o
   0  -6   9        1.10        3.08      5.76 o
   1  -6   9        2.95        8.50      6.60 o
   2  -6   9        0.36       14.75      8.55 o
   3  -6   9        1.44        0.85      4.27 o
   4  -6   9        0.07        3.62      2.74 o
  -4  -5   9        3.81        3.94      3.41 o
  -3  -5   9       10.50       10.81      4.29 o
  -2  -5   9      111.44      110.47     11.57 o
  -1  -5   9      126.52      117.10     17.67 o
   0  -5   9       22.23       33.17     10.84 o
   1  -5   9       19.70       26.67      9.07 o
   2  -5   9       13.30       25.73      8.35 o
   3  -5   9        0.50       -2.16      3.78 o
   4  -5   9        5.91        8.05      3.96 o
  -4  -4   9        0.03        1.01      3.73 o
  -3  -4   9       56.19       53.99      9.17 o
  -2  -4   9        4.93        3.55      2.14 o
  -1  -4   9       58.82       54.78      7.89 o
   0  -4   9      179.13      185.87     22.85 o
   1  -4   9       62.21       57.11     12.17 o
   2  -4   9        6.85       10.32     12.66 o
   3  -4   9        0.28       -4.08      3.55 o
   4  -4   9       12.03       10.73      4.59 o
  -4  -3   9        0.23       -2.24      2.34 o
  -3  -3   9       13.52       12.89      4.32 o
  -2  -3   9       48.29       50.24      7.17 o
  -1  -3   9       41.59       47.53      6.93 o
   0  -3   9      105.51       93.47      9.04 o
   1  -3   9       13.63        5.22      7.67 o
   2  -3   9        4.85       14.79      7.31 o
   3  -3   9        5.94        2.95      4.99 o
   4  -3   9       23.67       19.07      5.54 o
   5  -3   9        0.29       -0.62      1.30 o
  -4  -2   9        1.23        0.84      0.71 o
  -3  -2   9       11.26       13.63      4.19 o
  -2  -2   9       10.39        8.58      2.51 o
  -1  -2   9        9.64        3.01      4.41 o
   0  -2   9       48.42       47.70      8.10 o
   1  -2   9       72.57       91.16     56.86 o
   2  -2   9        7.72        8.58      4.73 o
   3  -2   9       58.41       66.31     13.26 o
   4  -2   9        0.00        1.71      2.55 o
   5  -2   9        1.59        0.65      1.07 o
  -4  -1   9        0.10       -1.94      1.29 o
  -3  -1   9       40.69       34.74      7.33 o
  -2  -1   9       34.21       30.05      5.32 o
  -1  -1   9       29.99       33.76      8.43 o
   0  -1   9      187.15      184.41     16.71 o
   1  -1   9       39.91       48.99     31.75 o
   2  -1   9        0.94        1.90      3.01 o
   3  -1   9       18.53       26.02      8.96 o
   4  -1   9       17.93       19.14      8.08 o
   5  -1   9        6.84       12.98      7.03 o
  -4   0   9        3.77        2.84      3.19 o
  -3   0   9       17.49       14.57      4.27 o
  -2   0   9        0.10        2.90     10.76 o
  -1   0   9        0.59       -0.62      1.37 o
   0   0   9       60.07       60.84      9.67 o
   1   0   9       32.67       41.02     14.67 o
   2   0   9       16.13       14.15      4.83 o
   3   0   9       89.29      106.05     16.92 o
   4   0   9        1.93        3.03      3.18 o
   5   0   9        2.24        4.88      3.86 o
  -4   1   9        0.85        3.41      3.18 o
  -3   1   9       64.18       59.11      9.63 o
  -2   1   9       91.48      113.23     12.18 o
  -1   1   9       63.27       80.49     13.76 o
   0   1   9        1.50       17.86     35.66 o
   1   1   9        0.02        0.86      5.15 o
   2   1   9      143.31      128.65     12.42 o
   3   1   9        0.11       -1.45      2.37 o
   4   1   9        2.43        4.21      2.77 o
   5   1   9        0.04        1.82      2.98 o
  -4   2   9        4.52        6.04      3.13 o
  -3   2   9       32.50       31.33      7.05 o
  -2   2   9        1.58        3.52      2.50 o
  -1   2   9      141.41      142.35     18.47 o
   0   2   9        2.19       22.43     25.98 o
   1   2   9       65.38       72.49      7.60 o
   2   2   9        0.53        1.72      1.00 o
   3   2   9       13.88       18.04      6.79 o
   4   2   9        1.25        3.12      3.19 o
   5   2   9        4.46        8.61      5.87 o
  -4   3   9        5.25        6.45      3.29 o
  -3   3   9        1.53        1.21      0.63 o
  -2   3   9       65.62       76.29     10.16 o
  -1   3   9        0.80       14.43     24.21 o
   0   3   9      467.16      477.70     21.47 o
   1   3   9       25.18       27.17      4.73 o
   2   3   9       48.64       51.49      6.38 o
   3   3   9        2.21        2.59      3.14 o
   4   3   9        0.00       -2.52      2.37 o
   5   3   9        0.73       -0.39      0.61 o
  -4   4   9        5.02        8.96      4.55 o
  -3   4   9        2.28        1.67      1.81 o
  -2   4   9        7.88        8.85      3.09 o
  -1   4   9      385.41      397.82     20.38 o
   0   4   9      188.19      207.68     14.44 o
   1   4   9       14.09       10.65      3.36 o
   2   4   9       13.40       10.45      5.11 o
   3   4   9       10.94       15.77      7.22 o
   4   4   9        0.99       -0.84      3.09 o
   5   4   9        0.11        1.82      3.02 o
  -4   5   9        0.51        0.21      1.61 o
  -3   5   9        0.82        2.03      1.60 o
  -2   5   9        8.02        7.50      2.41 o
  -1   5   9      189.70      181.04     12.33 o
   0   5   9      166.18      175.28     13.55 o
   1   5   9        0.01        0.66      1.27 o
   2   5   9        2.87        1.85      2.46 o
   3   5   9       18.91       27.61     10.01 o
   4   5   9        0.27        0.29      1.49 o
   5   5   9        0.02        2.57      4.32 o
  -3   6   9        0.00       -2.85      4.76 o
  -2   6   9        0.00       -0.53      1.88 o
  -1   6   9       21.40       21.40      3.76 o
   0   6   9        0.53        0.25      1.30 o
   1   6   9        1.03        0.47      0.36 o
   2   6   9       12.75       15.41      6.34 o
   3   6   9        0.25        1.01      2.06 o
   4   6   9        8.43        6.69      5.35 o
   5   6   9        0.64       -0.59      3.16 o
  -3   7   9        1.78       -1.29      2.72 o
  -2   7   9        1.92        2.18      3.40 o
  -1   7   9        2.25        8.04      5.41 o
   0   7   9        0.43        0.44      1.22 o
   1   7   9        4.02        3.18      2.27 o
   2   7   9       16.61       16.48      5.23 o
   3   7   9        9.70       10.76      6.29 o
   4   7   9        3.54        3.84      3.95 o
   5   7   9        2.33        3.40      5.22 o
  -3   8   9        6.08       16.50      9.25 o
  -2   8   9        0.00        4.50      5.66 o
  -1   8   9       16.33       15.61      4.68 o
   0   8   9        4.66        1.96      1.81 o
   1   8   9       13.05       12.63      4.37 o
   2   8   9        3.45        1.28      1.10 o
   3   8   9       23.30       34.63      8.10 o
   4   8   9       18.96       21.10     10.74 o
   5   8   9        0.10        4.81      4.88 o
  -2   9   9        0.23        5.89      4.72 o
  -1   9   9        2.20        3.71      3.28 o
   0   9   9       34.01       34.79      7.54 o
   1   9   9        0.32        0.18      0.47 o
   2   9   9        3.49        1.83      1.19 o
   3   9   9        0.02       -0.01      0.65 o
   4   9   9       22.49       29.36      8.43 o
  -2  10   9        0.15        0.50      3.15 o
  -1  10   9        0.94        1.13      1.13 o
   0  10   9        0.99        2.39      5.89 o
   1  10   9        3.84        2.48      2.02 o
   2  10   9        2.75        0.96      1.91 o
   3  10   9        1.97       -0.22      2.11 o
   4  10   9        0.33        1.94      2.62 o
  -1  11   9        0.28        2.18      6.62 o
   0  11   9       17.11       22.61      9.41 o
   1  11   9        2.24       -3.30      3.65 o
   2  11   9        1.57        2.42      1.73 o
   3  11   9        1.94        4.08      3.09 o
   0  12   9        3.82        2.91      3.84 o
   1  12   9        0.87        0.38      1.47 o
   2  12   9        1.94        8.62      6.49 o
   3  12   9        1.15        0.67      4.25 o
  -1 -11  10        3.22        4.32      7.88 o
   0 -11  10        1.32        1.86      2.82 o
  -2 -10  10        0.53        9.50      4.60 o
  -1 -10  10        4.58       -2.16      4.90 o
   0 -10  10        0.38        1.85      0.93 o
   1 -10  10        1.59        5.62      5.31 o
  -3  -9  10        1.12        5.62      3.72 o
  -2  -9  10        0.07       -8.20      6.37 o
  -1  -9  10        9.82        7.96      5.27 o
   0  -9  10        2.08        9.37      5.55 o
   1  -9  10        7.49       16.21      8.49 o
   2  -9  10        6.09       14.63      9.74 o
  -3  -8  10        0.44        1.44      2.97 o
  -2  -8  10       20.06       16.27      7.31 o
  -1  -8  10       55.18       62.05     14.79 o
   0  -8  10       10.55       17.80      9.03 o
   1  -8  10        0.77        5.52      6.27 o
   2  -8  10        1.67       18.85      7.51 o
   3  -8  10        2.16       -3.12      6.92 o
  -3  -7  10        0.00       -0.38      4.32 o
  -2  -7  10       17.52       15.78      6.67 o
  -1  -7  10       28.07       45.08     12.73 o
   0  -7  10        3.93        8.08      5.35 o
   1  -7  10       13.37       12.71      7.25 o
   2  -7  10        5.64       20.96      6.94 o
   3  -7  10        0.01       -2.42      3.66 o
  -4  -6  10        8.75        8.36      2.60 o
  -3  -6  10        0.08        2.50      2.81 o
  -2  -6  10        8.31        6.77      5.37 o
  -1  -6  10        0.48        6.58      5.63 o
   0  -6  10        3.02        8.09      7.06 o
   1  -6  10        0.04       10.70      7.64 o
   2  -6  10        1.21       14.81      5.97 o
   3  -6  10        0.00        0.26      4.02 o
  -4  -5  10        0.18        0.22      3.35 o
  -3  -5  10       32.57       30.16      7.27 o
  -2  -5  10        0.53        0.56      0.99 o
  -1  -5  10       65.21       60.76     13.71 o
   0  -5  10      148.95      162.10     22.75 o
   1  -5  10        6.76        9.34      6.37 o
   2  -5  10        4.32       11.95      7.67 o
   3  -5  10        0.11       -1.97      5.13 o
   4  -5  10        3.37        4.27      3.41 o
  -4  -4  10        5.51        2.17      2.73 o
  -3  -4  10        0.51       -0.58      1.64 o
  -2  -4  10        0.76        1.04      1.82 o
  -1  -4  10       14.69       13.77      6.41 o
   0  -4  10        0.14       -2.97      4.35 o
   1  -4  10       21.71       19.75      5.78 o
   2  -4  10        0.00        3.68      7.46 o
   3  -4  10        0.94       -5.17      3.44 o
   4  -4  10        0.35        0.24      0.85 o
  -4  -3  10        0.44        1.45      1.72 o
  -3  -3  10       10.06        6.49      2.97 o
  -2  -3  10       13.42       19.44      4.87 o
  -1  -3  10       29.54       32.51      5.93 o
   0  -3  10       20.73       13.34      6.99 o
   2  -3  10        1.06        4.87      5.45 o
   3  -3  10        4.14       -3.14      2.85 o
   4  -3  10       10.19        6.80      4.17 o
  -4  -2  10        0.00       -2.99      2.72 o
  -3  -2  10        7.26        9.98      3.93 o
  -2  -2  10      103.15      106.18     10.98 o
  -1  -2  10        5.66       -1.48      3.41 o
   0  -2  10       59.46       58.46      9.56 o
   1  -2  10       48.83      143.76     18.76 o
   2  -2  10       15.47       19.29      6.99 o
   3  -2  10        0.16        0.57      2.50 o
   4  -2  10        1.46        2.02      3.40 o
  -4  -1  10        0.08       -0.18      2.84 o
  -3  -1  10        1.28       -1.25      1.88 o
  -2  -1  10        6.09        4.32      2.96 o
  -1  -1  10       38.38       32.07      8.41 o
   0  -1  10       15.54       12.91      4.63 o
   1  -1  10       69.04       89.15     28.68 o
   2  -1  10       14.53       14.32      5.73 o
   3  -1  10        0.10        0.52      2.18 o
   4  -1  10        4.26        3.91      3.57 o
   5  -1  10        0.00        0.36      1.72 o
  -4   0  10        4.13        1.46      2.55 o
  -3   0  10        0.14        0.57      0.66 o
  -2   0  10       41.74       27.88      4.90 o
  -1   0  10      121.62      130.10     17.79 o
   0   0  10        1.53        3.20      2.25 o
   1   0  10       27.84       37.92     17.03 o
   2   0  10       15.53       12.85      4.96 o
   3   0  10        0.00        0.16      1.92 o
   4   0  10        1.02       -0.03      1.49 o
   5   0  10        7.20       14.34      7.86 o
  -4   1  10       12.26       16.05      5.62 o
  -3   1  10       13.68       11.27      4.09 o
  -2   1  10       26.78       33.55     13.98 o
  -1   1  10       24.03       20.26      6.89 o
   0   1  10       34.89       84.27     48.99 o
   1   1  10       63.60       68.82      8.88 o
   2   1  10        2.58        2.08      2.22 o
   3   1  10        5.80        4.24      3.62 o
   4   1  10        9.45       10.77      6.25 o
   5   1  10        0.54        1.79      2.78 o
  -4   2  10        0.31        3.29      2.91 o
  -3   2  10        3.11       -0.11      2.45 o
  -2   2  10      139.42      148.10     14.77 o
  -1   2  10       38.79       30.18      7.96 o
   0   2  10        6.68        6.42     17.04 o
   1   2  10       32.03       28.83      5.13 o
   2   2  10       78.41       77.15      7.15 o
   3   2  10        2.59        4.00      3.73 o
   4   2  10        1.72        2.59      3.12 o
   5   2  10        1.88        3.61      5.19 o
  -4   3  10        1.13        2.82      2.30 o
  -3   3  10        6.03        7.97      3.45 o
  -2   3  10       11.87        8.18      4.48 o
  -1   3  10      140.85      166.94     25.32 o
   0   3  10       83.08       92.51     10.10 o
   1   3  10       22.04       19.14      4.17 o
   2   3  10        1.92        3.57      2.11 o
   3   3  10       38.97       52.11     12.80 o
   4   3  10        0.91        2.38      1.76 o
   5   3  10        0.22       -0.69      0.95 o
  -3   4  10        0.10        0.68      2.11 o
  -2   4  10        2.94        3.22      2.12 o
  -1   4  10       33.13       37.31      7.66 o
   0   4  10       64.31       57.64      8.03 o
   1   4  10      105.55      104.44     10.47 o
   2   4  10       38.53       42.55      6.51 o
   3   4  10        0.00       -0.05      2.31 o
   4   4  10        1.24        1.72      2.40 o
   5   4  10        1.35        4.02      4.12 o
  -3   5  10        0.39        0.87      2.79 o
  -2   5  10       25.45       30.00      6.79 o
  -1   5  10      114.69      134.27     12.46 o
   0   5  10      117.94      111.07     11.19 o
   1   5  10       13.16       12.52      3.85 o
   2   5  10       24.40       29.82      5.91 o
   3   5  10        0.36        0.64      0.55 o
   4   5  10        0.20        1.50      2.76 o
   5   5  10        0.08        0.24      2.31 o
  -3   6  10        5.67        9.67      6.44 o
  -2   6  10       22.88       26.37     10.12 o
  -1   6  10        1.02        2.56      1.44 o
   0   6  10        0.00        0.95      1.38 o
   1   6  10        0.01        0.94      2.08 o
   2   6  10       11.54       12.82      5.88 o
   3   6  10        3.00        2.28      2.51 o
   4   6  10        3.60        1.77      3.04 o
   5   6  10        0.57       -3.96      4.34 o
  -3   7  10        0.85        3.95      5.26 o
  -2   7  10        2.12       -0.46      1.57 o
  -1   7  10        0.24        4.45      4.67 o
   0   7  10       71.75       72.30      9.53 o
   1   7  10       37.23       35.65      6.91 o
   2   7  10        0.10       -0.79      2.12 o
   3   7  10        1.35        0.18      1.47 o
   4   7  10       18.14       16.20      8.41 o
  -2   8  10        5.69        8.38      5.88 o
  -1   8  10       30.29       33.84     11.45 o
   0   8  10       47.10       52.81      7.05 o
   1   8  10        0.18        0.96      3.18 o
   2   8  10        0.36       -2.54      2.33 o
   3   8  10        7.28        2.69      3.03 o
   4   8  10        0.01       -0.13      1.99 o
  -2   9  10        0.00       -0.49      1.89 o
  -1   9  10        0.55        0.81      1.11 o
   0   9  10        1.42        2.07      2.23 o
   1   9  10        2.02        0.26      1.46 o
   2   9  10       10.26       13.55      5.31 o
   3   9  10        7.20       12.89      5.43 o
   4   9  10        9.75        9.23      7.08 o
  -1  10  10        6.49        9.15      3.83 o
   0  10  10        8.26        5.19      3.07 o
   1  10  10        0.00        0.87      2.39 o
   2  10  10        5.22        6.96      3.49 o
   3  10  10        4.20        1.71      1.57 o
   0  11  10        0.48        0.78      2.27 o
   1  11  10        2.18        0.98      2.93 o
   2  11  10        0.85        0.70      1.56 o
   3  11  10        1.01        1.36      1.09 o
   1  12  10        0.06        1.99      3.78 o
   2  12  10        2.87        4.34      6.22 o
  -1 -10  11        6.24       -0.90      3.49 o
   0 -10  11        0.20        4.20      4.89 o
  -2  -9  11        2.48       -2.02      3.85 o
  -1  -9  11       30.40       28.86     10.99 o
   0  -9  11       10.56       11.53      7.81 o
   1  -9  11        0.00        1.96      4.57 o
  -3  -8  11        0.61        6.23      3.80 o
  -2  -8  11        1.48        7.75      4.19 o
  -1  -8  11       52.85       54.68     14.34 o
   0  -8  11        0.01        3.13      5.45 o
   1  -8  11        1.03        7.22      7.77 o
   2  -8  11        0.54       14.63      7.80 o
  -3  -7  11        0.19        2.42      2.79 o
  -2  -7  11        1.01        2.22      3.95 o
  -1  -7  11       99.02      110.80     20.38 o
   0  -7  11       27.30       41.50     13.72 o
   1  -7  11        0.99        4.76      6.73 o
   2  -7  11        2.66       18.97      7.96 o
   3  -7  11        0.04       -0.59      8.76 o
  -3  -6  11        8.03       17.28      5.87 o
  -2  -6  11        1.71        1.71      2.40 o
  -1  -6  11       11.40        9.88      6.39 o
   0  -6  11        9.69       11.44      7.09 o
   1  -6  11       47.09       71.46     17.13 o
   2  -6  11        7.43       22.99      8.96 o
   3  -6  11        1.79       -2.25      7.58 o
  -3  -5  11        0.87        1.78      2.65 o
  -2  -5  11        3.49        2.94      2.48 o
  -1  -5  11       46.44       57.95     14.31 o
   0  -5  11        7.80       11.91      7.34 o
   1  -5  11        1.17        5.68      5.75 o
   2  -5  11       10.58       20.39      5.97 o
   3  -5  11        0.10       -3.91      2.61 o
  -4  -4  11        3.44        4.37      3.06 o
  -3  -4  11        0.59        0.64      1.55 o
  -2  -4  11        1.25        3.97      2.43 o
  -1  -4  11        0.41        2.40      1.94 o
   0  -4  11       29.94       26.48      9.12 o
   1  -4  11       22.78       14.40      6.15 o
   2  -4  11        2.22        5.08      6.59 o
   3  -4  11        0.01       -3.49      3.75 o
   4  -4  11        0.59        0.30      1.00 o
  -4  -3  11       16.55       20.25      6.11 o
  -3  -3  11        1.08        0.79      3.14 o
  -2  -3  11        7.33        7.12      2.81 o
  -1  -3  11       33.24       32.41      6.44 o
   0  -3  11       32.50       30.10      5.19 o
   1  -3  11        1.33       34.98     43.43 o
   2  -3  11        0.71        0.94      8.42 o
   3  -3  11        0.31       -5.35      4.19 o
   4  -3  11        9.42        7.64      3.75 o
  -4  -2  11        1.52       -0.19      1.66 o
  -3  -2  11        1.88        2.69      2.13 o
  -2  -2  11       29.31       23.01      5.66 o
  -1  -2  11        0.82       -0.44      1.94 o
   0  -2  11       69.21       64.56     10.67 o
   1  -2  11      159.46      258.39     26.00 o
   2  -2  11        7.92        7.80      5.10 o
   3  -2  11        1.61        1.61      1.55 o
   4  -2  11        8.39        8.84      5.53 o
  -4  -1  11        0.38       -0.56      2.56 o
  -3  -1  11        2.11        3.09      2.37 o
  -2  -1  11      107.56      105.41     11.47 o
  -1  -1  11        1.00        1.25      2.09 o
   0  -1  11        1.00        1.15      0.98 o
   1  -1  11       16.71       26.44     19.44 o
   2  -1  11       20.35       20.36      7.20 o
   3  -1  11        2.73        3.02      3.65 o
   4  -1  11        0.50        1.38      2.42 o
  -4   0  11        0.00       -3.18      3.16 o
  -3   0  11        0.59        0.31      1.59 o
  -2   0  11      102.04       92.60     10.68 o
  -1   0  11       49.78       54.30     11.87 o
   0   0  11        1.57        1.47      0.91 o
   1   0  11        2.89        5.01     14.65 o
   2   0  11        2.71        3.86      1.54 o
   3   0  11       14.81       15.95      7.35 o
   4   0  11        0.00       -2.92      3.08 o
  -4   1  11        0.32        1.66      1.34 o
  -3   1  11        4.14        1.19      1.20 o
  -2   1  11       17.43       24.57      6.20 o
  -1   1  11       22.89       25.69      8.50 o
   0   1  11       52.27       74.10     33.55 o
   1   1  11       16.60       23.33      7.41 o
   2   1  11       29.22       29.12      8.04 o
   3   1  11        2.10        2.84      3.21 o
   4   1  11        3.69        3.65      3.72 o
   5   1  11        0.12        8.21      6.45 o
  -3   2  11       13.26       11.72      4.43 o
  -2   2  11        0.65        1.59      5.99 o
  -1   2  11        0.13        0.79      2.52 o
   0   2  11        6.42        7.39     16.24 o
   1   2  11      239.75      251.34     15.89 o
   2   2  11        3.31        6.81      4.93 o
   3   2  11        1.31        0.34      2.55 o
   4   2  11        2.23        1.90      3.50 o
   5   2  11        1.99        4.57      5.06 o
  -3   3  11        4.25        4.32      4.91 o
  -2   3  11        0.10        1.73      3.67 o
  -1   3  11        0.60        7.45     19.25 o
   0   3  11      228.10      231.33     16.93 o
   1   3  11       68.18       74.98      9.02 o
   2   3  11        0.37        0.05      1.22 o
   3   3  11        4.87        3.98      4.83 o
   4   3  11        0.01        1.92      2.31 o
   5   3  11        0.02        2.56      4.40 o
  -3   4  11        4.59        7.09      3.17 o
  -2   4  11        9.81       11.99      4.45 o
  -1   4  11       12.25       17.13      5.72 o
   0   4  11       13.56        7.50      2.71 o
   1   4  11       28.36       29.54      5.88 o
   2   4  11        4.49        6.24      2.21 o
   3   4  11       15.14       14.91      7.96 o
   4   4  11        2.85        2.87      3.38 o
   5   4  11        0.61        2.10      3.85 o
  -3   5  11        0.15        0.84      1.58 o
  -2   5  11        0.10       -1.48      2.01 o
  -1   5  11        1.55       -1.50      2.12 o
   0   5  11       30.35       24.70      5.49 o
   1   5  11        6.43        7.44      3.21 o
   2   5  11        3.27        6.96      2.88 o
   3   5  11        4.01        3.75      3.56 o
   4   5  11        0.64       -1.99      4.09 o
  -3   6  11        3.26        6.18      5.09 o
  -2   6  11       15.98       16.46      8.28 o
  -1   6  11       11.65       16.22      3.73 o
   0   6  11        0.02        0.58      2.20 o
   1   6  11        8.31        4.86      2.35 o
   2   6  11        0.29        0.59      2.92 o
   3   6  11        2.23        1.66      2.79 o
   4   6  11        0.00       -1.64      3.45 o
  -2   7  11       12.18       20.01      8.99 o
  -1   7  11        2.30        3.88      3.79 o
   0   7  11       28.58       35.55      7.00 o
   1   7  11        0.60        0.49      1.23 o
   2   7  11       16.53       14.89      7.11 o
   3   7  11        0.24       -1.29      3.08 o
   4   7  11        4.26        4.54      4.59 o
  -2   8  11        0.28        2.43      2.26 o
  -1   8  11       15.22       13.75      7.58 o
   0   8  11        3.77        2.80      2.77 o
   1   8  11       17.29       16.96      5.21 o
   2   8  11        1.20        2.04      2.44 o
   3   8  11       11.23        8.64      6.40 o
   4   8  11        0.35        1.01      2.86 o
  -1   9  11        4.34        3.94      4.81 o
   0   9  11        0.02       -0.78      1.52 o
   1   9  11        2.08        3.08      1.88 o
   2   9  11        2.26        0.05      1.58 o
   3   9  11        0.01        1.01      1.79 o
  -1  10  11        0.60        3.83      5.34 o
   0  10  11        0.90        1.22      1.05 o
   1  10  11        6.80       13.53      5.57 o
   2  10  11        2.52       -0.49      1.80 o
   3  10  11        0.30       -1.43      2.40 o
   1  11  11        4.76        3.50      5.11 o
   2  11  11        1.05        3.28      2.75 o
  -1  -9  12        8.85        4.71      2.93 o
   0  -9  12       10.42       20.71     11.13 o
  -2  -8  12        0.84        0.73      2.18 o
  -1  -8  12        5.54        9.10      7.23 o
   0  -8  12       20.41       39.99     13.99 o
   1  -8  12        0.26       10.73      9.11 o
  -2  -7  12        0.28        2.64      3.44 o
  -1  -7  12        7.87        5.60      4.44 o
   0  -7  12       27.07       39.50     13.78 o
   1  -7  12        3.14       12.97      8.69 o
   2  -7  12        0.33       17.81      6.75 o
  -3  -6  12        1.56        2.86      2.55 o
  -2  -6  12       16.79       16.07      6.95 o
  -1  -6  12        2.80        3.76      4.91 o
   0  -6  12        0.56        5.34      7.06 o
   1  -6  12       10.53       17.42      9.90 o
   2  -6  12        0.07        6.30      4.19 o
   3  -6  12        0.01        6.48      6.30 o
  -3  -5  12       10.36       16.16      5.87 o
  -2  -5  12        3.45        8.21      3.91 o
  -1  -5  12        4.48       15.83      7.95 o
   0  -5  12        1.41        2.42      5.20 o
   1  -5  12        0.02       -1.19      2.16 o
   2  -5  12        8.94       17.65      5.76 o
   3  -5  12        0.45       -1.64      4.81 o
  -3  -4  12        0.10        1.29      1.34 o
  -2  -4  12        0.96        1.11      2.55 o
  -1  -4  12       14.84       18.86      5.56 o
   0  -4  12       24.54       25.87      9.66 o
   1  -4  12       10.61       15.77     29.31 o
   2  -4  12        3.15        1.54      7.33 o
   3  -4  12        1.10       -4.01      4.14 o
  -3  -3  12        0.00        0.56      3.17 o
  -2  -3  12        9.67       15.24      4.97 o
  -1  -3  12       37.38       37.38      7.31 o
   0  -3  12       14.85        8.95      6.15 o
   1  -3  12        5.42       19.81     42.33 o
   2  -3  12       11.30        7.72     10.43 o
   3  -3  12        6.67       -2.22      3.01 o
   4  -3  12        0.27        1.02      2.75 o
  -3  -2  12        0.34        0.15      1.79 o
  -2  -2  12       11.76       11.23      4.32 o
  -1  -2  12       10.74        8.83      2.86 o
   0  -2  12       17.42       19.19      5.91 o
   1  -2  12       17.21       62.86     14.74 o
   2  -2  12       10.61       13.53      6.35 o
   3  -2  12        3.24       -1.09      3.36 o
   4  -2  12        0.07        0.45      1.43 o
  -3  -1  12        0.58        0.10      3.05 o
  -2  -1  12        0.52        1.40      3.88 o
  -1  -1  12        6.65        3.46      2.31 o
   0  -1  12      139.74      155.29     17.78 o
   1  -1  12       15.76       51.71     13.43 o
   2  -1  12        3.21        2.04      2.66 o
   3  -1  12        0.12        2.96      3.15 o
   4  -1  12        0.03        0.68      3.27 o
  -3   0  12       20.89       24.06      6.73 o
  -2   0  12        6.13        7.96      5.31 o
  -1   0  12        9.09        3.47      3.84 o
   0   0  12        0.03        5.79     26.60 o
   1   0  12        4.18       10.24      6.70 o
   2   0  12        0.00       -8.81      5.87 o
   3   0  12        0.29       -0.24      0.51 o
   4   0  12        0.63       -0.24      1.49 o
  -3   1  12        1.19       -1.60      2.16 o
  -2   1  12        6.10        9.61      7.64 o
  -1   1  12      119.85      120.91     19.09 o
   0   1  12       30.55       52.02     26.44 o
   1   1  12      113.09      116.95     10.89 o
   2   1  12        2.62       -5.73      5.49 o
   3   1  12        5.83        7.18      5.03 o
   4   1  12        0.01        4.82      4.86 o
  -3   2  12        0.94        2.28      1.46 o
  -2   2  12        1.19        3.52      6.14 o
  -1   2  12       12.00       45.64     29.94 o
   0   2  12      106.46      125.20     12.83 o
   1   2  12        0.42        0.80      1.67 o
   2   2  12        4.13        6.04      3.61 o
   3   2  12        0.00        2.50      3.37 o
   4   2  12        4.08       10.14      6.97 o
  -3   3  12        2.51        6.07      3.05 o
  -2   3  12        5.34       10.38      4.45 o
  -1   3  12       20.25       32.14     16.86 o
   0   3  12        2.99        2.26      3.90 o
   1   3  12       25.91       22.52      5.04 o
   2   3  12        9.56        4.24      4.28 o
   3   3  12        5.36        5.19      4.88 o
   4   3  12        0.66       -2.12      2.93 o
  -3   4  12        0.02       -0.16      2.29 o
  -2   4  12        2.26        2.89      1.69 o
  -1   4  12       18.84       23.25      5.76 o
   0   4  12       18.61       16.40      4.34 o
   1   4  12       45.96       50.68      7.91 o
   2   4  12        0.00        0.27      0.84 o
   3   4  12        7.81       10.18      7.15 o
   4   4  12        2.44        3.78      4.29 o
  -2   5  12        8.59       12.89      4.81 o
  -1   5  12        2.60       -0.05      1.87 o
   0   5  12        7.85        2.52      3.82 o
   1   5  12       50.98       64.54      9.53 o
   2   5  12        2.51        1.52      2.96 o
   3   5  12        0.00       -0.16      1.67 o
   4   5  12        3.75        2.57      3.87 o
  -2   6  12        0.01       -1.35      4.91 o
  -1   6  12        9.66        8.12      5.79 o
   0   6  12        0.09        0.21      2.28 o
   1   6  12       37.59       49.71      8.45 o
   2   6  12       11.92        8.63      3.47 o
   3   6  12        0.31       -0.60      3.37 o
   4   6  12        0.00        1.84      2.88 o
  -2   7  12        0.01       -0.24      3.97 o
  -1   7  12        2.05        1.59      3.50 o
   0   7  12       18.77       21.51      5.62 o
   1   7  12       21.58       22.59      5.76 o
   2   7  12        3.41        2.15      1.64 o
   3   7  12        0.76       -3.73      4.38 o
   4   7  12        2.23        0.00      1.63 o
  -1   8  12        0.09       -0.90      3.34 o
   0   8  12        0.06        2.44      3.86 o
   1   8  12        0.11        1.02      1.31 o
   2   8  12        9.25        5.61      3.03 o
   3   8  12        4.78        9.09      6.53 o
  -1   9  12        3.19        5.86      5.26 o
   0   9  12        2.91        7.70      5.51 o
   1   9  12       12.71       21.72      9.53 o
   2   9  12        0.02        2.62      2.36 o
   3   9  12        0.05       -0.24      0.73 o
   0  10  12       19.13       17.31      8.44 o
   1  10  12        0.68        4.54      4.53 o
   2  10  12        3.26        5.33      4.99 o
  -1  -8  13        0.83       -1.26      2.02 o
   0  -8  13       11.30       22.36     11.47 o
  -1  -7  13        4.12        6.45      5.86 o
   0  -7  13        0.70        3.38      5.60 o
   1  -7  13        0.25        5.24      6.10 o
  -1  -6  13        0.35        2.14      3.08 o
   0  -6  13        2.22        7.76      7.77 o
   1  -6  13        1.12       31.61     33.56 o
   2  -6  13        2.27        9.07      5.39 o
  -2  -5  13        1.86        1.16      2.56 o
  -1  -5  13        1.50        8.85      6.87 o
   0  -5  13        3.12        4.97      5.04 o
   1  -5  13        0.14        7.78     29.02 o
   2  -5  13        3.29        8.63      4.65 o
  -3  -4  13       13.56       16.77      6.08 o
  -2  -4  13        0.09        0.79      1.38 o
  -1  -4  13        5.87        4.47      2.65 o
   0  -4  13       10.12       13.66      7.88 o
   1  -4  13        0.82        8.13     31.01 o
   2  -4  13        2.46        1.99      4.37 o
   3  -4  13        0.02       -2.16      5.45 o
  -3  -3  13        0.03        0.59      2.31 o
  -2  -3  13        1.35        0.17      0.72 o
  -1  -3  13        0.32        0.05      1.73 o
   0  -3  13        9.71       10.95      6.29 o
   1  -3  13        6.30       23.07     29.69 o
   2  -3  13        6.71        1.68      7.04 o
   3  -3  13        0.37       -7.39      4.93 o
  -3  -2  13        1.22        1.29      1.99 o
  -2  -2  13        0.14       -0.99      2.45 o
  -1  -2  13       77.13       82.85     11.14 o
   0  -2  13       14.00        8.87      5.27 o
   1  -2  13        0.35       24.74     11.16 o
   2  -2  13        6.82        3.68      3.38 o
   3  -2  13        6.15        3.69      3.20 o
  -3  -1  13        1.82        0.90      2.12 o
  -2  -1  13        1.15        1.65      1.58 o
  -1  -1  13       65.61       64.14      9.56 o
   0  -1  13        3.11        4.41      3.22 o
   1  -1  13       43.02       75.86     16.33 o
   2  -1  13        0.68       -3.73      4.65 o
   3  -1  13        0.09        2.34      3.77 o
  -3   0  13        0.03        0.18      2.35 o
  -2   0  13        0.29       -0.75      1.14 o
  -1   0  13        4.24        2.93      1.76 o
   0   0  13       20.80       49.88     30.57 o
   1   0  13       54.68       61.61     14.15 o
   2   0  13       20.13        7.38      4.48 o
   3   0  13        4.73        4.30      4.22 o
   4   0  13        0.23        2.24      3.79 o
  -3   1  13        8.88       14.39      5.61 o
  -2   1  13        9.21       13.68      7.05 o
  -1   1  13        0.91       -1.14      2.91 o
   0   1  13        5.32       16.72     17.63 o
   1   1  13        2.98        3.86      4.52 o
   2   1  13       16.38       14.02      5.41 o
   3   1  13        0.06        2.19      3.28 o
   4   1  13        0.08       -2.48      2.48 o
  -3   2  13        2.20       -0.22      1.19 o
  -2   2  13        2.48        9.19      6.00 o
  -1   2  13        0.59        0.44     23.19 o
   0   2  13        3.52        8.27      8.16 o
   1   2  13       16.26       10.41      4.68 o
   2   2  13       24.12       20.50      7.64 o
   3   2  13        0.32        1.83      2.88 o
   4   2  13        0.76        4.77      5.00 o
  -2   3  13        1.14        3.69      3.89 o
  -1   3  13        1.79        4.16     10.45 o
   0   3  13       35.22       39.42      7.56 o
   1   3  13        0.00       -1.50      5.03 o
   2   3  13        0.64        0.96      2.78 o
   3   3  13        0.99        8.77      6.06 o
   4   3  13        4.38        4.95      5.67 o
  -2   4  13        0.72        3.48      3.68 o
  -1   4  13        8.31       10.63      4.21 o
   0   4  13        0.10       -1.33      3.85 o
   1   4  13       31.68       31.50      6.48 o
   2   4  13        0.37       -0.76      1.83 o
   3   4  13        0.03       -1.64      3.04 o
   4   4  13        0.82        5.09      4.96 o
  -2   5  13        3.66        4.67      4.95 o
  -1   5  13        5.26        1.44      3.92 o
   0   5  13        3.99       -0.41      5.90 o
   1   5  13        0.12        1.16      2.67 o
   2   5  13       11.58        7.31      5.68 o
   3   5  13        0.00       -0.40      2.17 o
   4   5  13        0.80       -0.40      1.36 o
  -1   6  13       14.64        9.17      5.99 o
   0   6  13        2.44        0.24      1.28 o
   1   6  13        2.36        1.65      1.44 o
   2   6  13        0.77        0.07      1.29 o
   3   6  13        6.11        4.91      5.36 o
  -1   7  13        0.50        0.10      0.92 o
   0   7  13       15.74       13.72      4.77 o
   1   7  13        2.28        2.23      2.37 o
   2   7  13        6.39        5.47      4.98 o
   3   7  13        0.30        0.78      2.54 o
   0   8  13       13.34       17.05      8.37 o
   1   8  13        5.92        6.25      3.45 o
   2   8  13        0.04        1.12      1.53 o
   3   8  13        0.00       -1.05      2.45 o
   1   9  13        0.23       -0.08      1.26 o
   2   9  13        1.42        2.27      3.10 o
  -1  -6  14        1.12        3.99      4.80 o
   0  -6  14       10.72       24.80     12.43 o
   1  -6  14        1.08       35.28     21.03 o
  -1  -5  14        0.46        3.54      4.18 o
   0  -5  14        0.95        6.31      6.03 o
   1  -5  14        1.39       13.44     19.99 o
   2  -5  14        1.44        9.30      5.04 o
  -2  -4  14        0.52       -1.32      2.96 o
  -1  -4  14        7.89       10.40      4.19 o
   0  -4  14        0.96       -0.39      1.40 o
   1  -4  14        0.10       10.41     20.79 o
   2  -4  14        0.60        0.73      2.61 o
  -2  -3  14        0.58        0.54      2.24 o
  -1  -3  14       16.26       17.11      5.33 o
   0  -3  14       11.80       18.64      8.59 o
   1  -3  14        2.36       10.45     19.98 o
   2  -3  14        0.00       -2.60      2.94 o
  -2  -2  14        0.21       -1.68      2.97 o
  -1  -2  14        1.57        0.37      1.99 o
   0  -2  14        0.52       -5.16      7.49 o
   1  -2  14       36.09       60.99     15.37 o
   2  -2  14        9.13        9.01      6.79 o
   3  -2  14        0.58        1.94      1.82 o
  -2  -1  14       16.42       11.22      6.86 o
  -1  -1  14        5.15        2.70      2.64 o
   0  -1  14        1.35       48.21     14.12 o
   1  -1  14        4.24       20.87      9.24 o
   2  -1  14        4.15       -2.59      3.48 o
   3  -1  14        0.58        4.00      4.02 o
  -2   0  14        4.33        7.10     10.36 o
  -1   0  14        0.18        1.32      2.34 o
   0   0  14       11.45       53.31     14.39 o
   1   0  14       12.06       14.82      7.10 o
   2   0  14       39.43       32.24     10.30 o
   3   0  14        1.48        5.25      5.17 o
  -2   1  14        0.14        1.80      4.37 o
  -1   1  14       10.64       32.44     28.61 o
   0   1  14        2.50       11.14     15.58 o
   1   1  14       60.17       70.69     15.55 o
   2   1  14        7.80       -6.64      4.89 o
   3   1  14        1.28        2.79      3.84 o
  -2   2  14        3.27        3.12      7.76 o
  -1   2  14       13.21       25.05     16.33 o
   0   2  14        2.97        1.66      2.77 o
   1   2  14       25.70       22.78      8.82 o
   2   2  14       20.03       20.12      9.34 o
   3   2  14        0.10        1.26      3.60 o
  -2   3  14        0.24        1.29      3.82 o
  -1   3  14        1.49        7.37      4.36 o
   0   3  14       10.43        9.13      3.80 o
   1   3  14        2.86       -8.27      5.51 o
   2   3  14        0.18        1.87      4.15 o
   3   3  14        0.03       -0.07      2.36 o
  -1   4  14       12.68       14.70      4.98 o
   0   4  14       17.18       14.40      4.48 o
   1   4  14        5.50        3.02      1.25 o
   2   4  14       10.34       15.06      8.27 o
   3   4  14        0.25        0.81      1.73 o
  -1   5  14        0.25        1.34      2.47 o
   0   5  14        0.81       -5.57      3.71 o
   1   5  14        0.76        0.52      1.91 o
   2   5  14       11.05       10.26      6.47 o
   3   5  14        0.45       -6.11      5.15 o
  -1   6  14        0.05       -1.26      4.39 o
   0   6  14        0.74       -1.03      2.15 o
   1   6  14        0.21       -0.67      1.65 o
   2   6  14        1.81        2.96      3.47 o
   3   6  14        1.52        1.55      2.70 o
   0   7  14        0.31       -1.18      2.62 o
   1   7  14        0.00        0.23      2.24 o
   2   7  14        1.12       -0.52      2.64 o
   1   8  14        1.49        3.95      2.56 o
  -1  -4  15        0.09        0.51      0.66 o
   0  -4  15        0.01       -0.25      2.50 o
   1  -4  15        0.37        5.88     14.96 o
  -1  -3  15        0.02        3.60      5.78 o
   0  -3  15       26.63       31.08     12.43 o
   1  -3  15        0.54        7.73     13.31 o
   2  -3  15        3.76        0.13      2.12 o
  -1  -2  15        0.02        2.47      2.77 o
   0  -2  15       14.78       27.97     34.37 o
   1  -2  15        3.84       15.30      8.76 o
   2  -2  15        3.41       -2.24      3.66 o
  -1  -1  15        0.18        0.22      2.65 o
   0  -1  15        2.12       44.19     14.08 o
   1  -1  15       12.50       19.28      8.66 o
   2  -1  15       10.68       -1.32      3.25 o
  -1   0  15        1.34       16.24     36.15 o
   0   0  15        2.84       27.77     11.48 o
   1   0  15        1.53        1.38      3.23 o
   2   0  15        2.66       -9.29      6.19 o
  -1   1  15        0.80        6.13     23.19 o
   0   1  15        1.12        9.32      6.89 o
   1   1  15        0.49       -1.11      2.04 o
   2   1  15        2.89       -0.51      3.24 o
  -1   2  15        0.68        4.24     11.19 o
   0   2  15        0.06        7.32      5.25 o
   1   2  15        7.96       -0.48      2.80 o
   2   2  15        2.00        3.55      4.46 o
  -1   3  15        0.46        3.96      2.72 o
   0   3  15        4.95       -0.74      3.08 o
   1   3  15        0.73       -4.69      5.41 o
   2   3  15       20.13       26.44     10.64 o
   0   4  15        0.04      -10.64      7.09 o
   1   4  15        0.33        0.36      1.58 o
   2   4  15        0.05        2.44      3.76 o
   0   5  15        1.98       -3.35      4.61 o
   1   5  15        6.67        6.16      5.08 o
   2   5  15        1.05        0.10      2.01 o
   1   6  15        5.67        2.77      3.50 o
   0   0  16        8.29       22.02     10.01 o
   1   0  16        0.36       -4.54      4.36 o
   0   1  16        2.87       13.33      7.70 o
   1   1  16        0.10       -2.14      4.59 o
   1   2  16        0.22      -10.88      7.25 o
 
